# Supplementary material for: IL-17 induced NOTCH1 activation in oligodendrocyte progenitor cells enhances proliferation and inflammatory gene expression
Source: Nat Commun. 2017 May 31;8:15508. doi: 10.1038/ncomms15508 (PMC5460031; doi:10.1038/ncomms15508)
Supplement: Supplementary Data 1 — Microarray analysis of the gene expression in spinal cords of Th1- and Th17- induced EAE mice. [file ncomms15508-s2.xlsx]

## Sheet: intensity distribution
		Unch_wt_br_1_5A	Th17_ko_sc_1_4A
	max	6643	9318
	min	4	4
	median	11	11
	at top 1%	1492	1516
	at top 10%	226	227
	at top 25%	62	61
	at top 50%	11	11
	at top 75%	7	7

## Sheet: all data
Probe set	AC #	Gene	Gene Symbol	Unch_wt_br_1_5A	Unch_wt_br_2_5B	Unch_wt_br_3_5C	Unch_wt_br_4_5D	Unch_wt_br_5_5E	Th1_wt_br_1_1H	Th1_wt_br_2_2H	Th1_wt_br_3_3H	Th1_wt_br_4_4H	Th1_wt_br_5_5H	Th17_wt_br_1_1A	Th17_wt_br_2_1B	Th17_wt_br_3_1C	Th17_wt_br_4_1D	Th17_wt_br_5_1E	Unch_ko_br_1_6A	Unch_ko_br_2_6B	Unch_ko_br_3_6C	Unch_ko_br_4_6D	Unch_ko_br_5_6E	Th17_ko_br_1_2A	Th17_ko_br_2_2B	Th17_ko_br_3_2C	Th17_ko_br_4_2D	Th17_ko_br_5_2E	Unch_wt_sc_1_7A	Unch_wt_sc_2_7B	Unch_wt_sc_3_7C	Unch_wt_sc_4_7D	Unch_wt_sc_5_7E	Th1_wt_sc_1_1I	Th1_wt_sc_2_2I	Th1_wt_sc_3_3I	Th1_wt_sc_4_4I	Th1_wt_sc_5_5I	Th17_wt_sc_1_3A	Th17_wt_sc_2_3B	Th17_wt_sc_3_3C	Th17_wt_sc_4_3D	Th17_wt_sc_5_3E	Unch_ko_sc_1_8A	Unch_ko_sc_2_8B	Unch_ko_sc_3_8C	Unch_ko_sc_4_8D	Unch_ko_sc_5_8E	Th17_ko_sc_1_4A
1451961_PM_a_at	L07509	myelin basic protein	Mbp	4352.46	4566.3	4120.27	4683.51	4316.56	3536.5	3213.25	2943.65	3473.3	3336.57	3348.78	3734.8	3466.49	2179.13	4605.95	5682.85	4578.74	4613.21	4503.42	4936.28	4025.58	4123.28	4981.09	4250.89	4042.28	8501.38	8772.44	8495.95	8247.17	8911.4	6260.12	5003.76	5124.38	6468.07	6432.74	5518.05	5424.76	5084.01	5643.72	6477.06	7405.1	7561.32	8751.32	8036.9	8170.38	9318.19
1427021_PM_s_at	AK002778	ferritin heavy chain 1	Fth1	6643.48	6706.57	6569.01	7272.11	6471.7	7833.94	7969.44	7621.24	8112.96	8006.33	6881.27	7400.15	7295.3	7452.53	8446.17	7456.6	6721.53	6781.99	6424.44	6623.29	6574.71	6068.94	6899.77	7082.68	6764.6	8753.82	7973.85	8329.43	8346.61	8823.44	9618.96	9079.93	10110.8	9442.09	8994.58	9324.77	9413.61	9859.29	8497.79	9193.6	7687.84	8117.83	8073.21	7847.31	8157.34	8819.39
1425467_PM_a_at	BB768495	proteolipid protein (myelin) 1	Plp1	3060.01	2982.75	3101.13	3473.3	2804.82	2189.14	1859.84	1506.81	1981.79	2212.23	1561.36	1451.71	1679.13	1119.5	2120.48	2679.49	2805.68	2976.21	3162.66	3386.91	2691.64	2939.84	2283.33	2649.58	2517.61	7823.06	7165.31	7614.51	7054.6	7203.98	4418.86	3417.74	3960.39	4427.59	4996.76	4599.88	3913.02	4045.46	3833.19	4962.41	7771.71	6747.97	7184.19	7081.67	6702	8304.81
1419646_PM_a_at	NM_010777	myelin basic protein	Mbp	4840.62	4931.89	4822.69	5287.27	5396.1	4024.26	4191.03	4056.03	4237.75	4439.23	3812.38	4053.2	3975.85	4795.87	4631.99	5474.7	4901.99	5668.37	5260.42	5211.54	5023.49	4934.24	5522.93	5222.57	4659.88	7983.03	7898.69	8643.02	7116.67	7971.52	5564.94	5627.47	5816.72	6746.34	6263.59	5941.57	5699.02	5394.45	5552.11	6414.97	8265.53	8743.84	7828.99	6533.25	6578.1	8286.07
1433532_PM_a_at	AI323506	myelin basic protein	Mbp	4385.45	5005.31	5265.97	5404.67	5803.5	4279.74	4943.44	4124.52	4740.33	4586.02	4504.36	3740.69	4532.94	5340.24	4489.35	4291.48	4909.66	5491.41	4852.93	5749.48	5390.33	4961.14	5409.31	5613.73	5086.34	7454.53	7011.39	6494.22	6914.63	7670.8	5185	5499.85	6032.78	6018.84	5564.77	5791.55	5683.75	5688.33	4407.75	6042.36	6648.84	7574.88	8411.94	6017.41	6207.74	7761.56
1456228_PM_x_at	AV328388	myelin basic protein	Mbp	3143.7	3299.86	3333.82	2856.29	3582.69	2808.12	2575.48	2206.1	2655.09	3090.68	2601.71	2551.3	2902.84	3249.38	2700.71	2823.51	3441.49	3854.92	3502.86	3136.56	3290.28	3191.21	3529.48	3285.91	3217.99	5159.27	6195.63	6707.57	5339.21	5989.86	3872.34	3910.55	3860.24	4664.2	4086.52	4225.67	3999.55	3690.32	3878.18	4322.28	5501.37	6395.45	6300.77	5686.05	5409.3	6693.88
1436201_PM_x_at	BB761376	myelin basic protein	Mbp	3188.88	3472.99	3247.47	2926.2	3039.53	2515.46	2601.29	1938.88	3088.66	2502.02	2473.23	2699.34	2786.45	2913.93	3221.63	3075.09	3512.03	3652.77	3170.63	3759.06	3375.84	3022.35	3668.36	3360.63	3222.32	5516.17	4553	5430.53	5674.58	5871.55	4157.31	3508.51	4404.93	4850.29	4369.05	4127.45	3809.36	3770.73	3515.11	4709.6	5347.67	6321.76	6189.8	6138.08	5993.24	6465.74
1435643_PM_x_at	BQ042894	ubiquitin pseudogene /// ubiquitin B	Gm1821 /// Ubb	6531.57	7169.79	6617.7	6634.53	6919.34	6680.61	6621.48	6646.77	6498.11	6489.13	6937.11	6563.91	6542.71	6739.74	6397.63	5682.26	6717.7	7000.96	6964.22	6621.48	6850.24	6853.32	6509.94	6844.64	6620.79	6160.96	6280.32	6180.31	6272.55	5974.57	5664.32	5638.04	5912.34	6194.65	5757.57	5808.61	5661.38	5433.44	5664.32	6287.62	6446.88	6715.23	6317.58	5775.55	5929.45	6088.12
1449436_PM_s_at	NM_011664	ubiquitin pseudogene /// predicted gene 8441 /// ubiquitin B	Gm1821 /// Gm8441 /// Ubb	6173.11	6403.09	6122.4	5890.48	5608.2	6167.44	5657.7	5656.52	5903.25	5661.41	6240.63	6353.65	5668.24	6152.02	6252.72	6130.09	6392.88	6688.92	6220.26	6456.57	6233.93	5921.9	5903.25	5937.08	6070.27	6104.22	5903.25	6035.13	5623.41	5556.01	5462.07	5274.02	5384.77	5612.45	5650.81	5295.21	5387.87	5089.2	5123.94	5541.02	6111.78	6022.58	5866.48	5390.84	5871.76	6037.74
1451461_PM_a_at	BC008184	aldolase C, fructose-bisphosphate	Aldoc	5741.07	5405.65	5829.93	5604.78	6173.7	6116.25	5641.56	5641.22	5637.8	5606.6	5552.27	5513.96	6346.9	5926.98	5554.17	5380.24	4874.25	5787.47	5581.04	5222.24	5657.61	5477.53	5897.24	5693.59	5718.88	5963.32	6305.34	7576.22	6080.54	6303.43	4919.6	4719.94	4990.98	5292.71	5319.01	5028.71	4301.02	4795.58	4671.18	5059.64	6348.77	6352.15	6294.46	5693.59	5716.26	5946.49
1425468_PM_at	BB768495	proteolipid protein (myelin) 1	Plp1	3818.31	3786	3459.85	3211.74	4043.25	2738.65	2516.87	2568.65	2411.33	2859.56	3075.61	2619.84	2397.97	2540.04	1997.28	2468.85	3531.96	3980.95	3904.13	3149.99	3569.57	3819.97	2585.39	3410.51	3039.16	5897.99	6031.59	6697.43	5634.61	5771.08	4037.13	4647.14	3733.57	4396.2	4622.15	4471.96	4410.81	3983.82	4373.6	3766.17	6415.05	6679.22	6291.19	5066.21	4811.81	5916.91
1418625_PM_s_at	NM_008084	glyceraldehyde-3-phosphate dehydrogenase pseudogene /// glyceraldehyde-3-phosphate dehydrogenase /// glyceraldehyde-3-phosphate dehydrogenase pseudogene /// glyceraldehyde-3-phosphate dehydrogenase pseudogene /// glyceraldehyde-3-phosphate dehydrogenase pseudogene /// glyceraldehyde-3-phosphate dehydrogenase pseudogene /// glyceraldehyde-3-phosphate dehydrogenase pseudogene /// glyceraldehyde-3-p…	3000002C10Rik /// Gapdh /// Gm10284 /// Gm10290 /// Gm10291 /// Gm10358 /// Gm11557 /// Gm12070 /// Gm12416 /// Gm15294 /// Gm16374 /// Gm2308 /// Gm2451 /// Gm2606 /// Gm3200 /// Gm3671 /// Gm3695 /// Gm3809 /// Gm4609 /// Gm5507 /// Gm5523 /// Gm5652 /// Gm5787 /// Gm5863 /// Gm6946 /// Gm8055 /// Gm8349 /// Gm9081 /// Gm9619 /// LOC100044981 /// LOC100045908 /// LOC100047637 /// LOC100048329	5954.88	6239.83	5952.19	6339.85	6194.89	5824.28	5494.03	5944.41	5622.05	5356.85	5893.84	5607.76	5893.84	5929.5	6055.06	4209.79	5832.36	6166.18	5959.88	6017.37	6002.82	5986.89	5794.64	5840.21	6201.5	5697.23	5247.9	5600.4	5424.05	5694.56	5529.28	5344.55	5087.86	5233.72	5494.64	5697.23	5393.43	5773.53	5347.44	5475.92	5443	5867.91	5863.74	4736.31	4738.39	5606.23
1456588_PM_x_at	AV218207	cytochrome c oxidase, subunit Vb	Cox5b	5231.03	5143.98	5162.9	4898.07	5242.48	4727.49	4616.02	4659.54	4733.65	4967.4	4614.98	4309.33	4947.21	4900.47	4111.3	4132.14	5025.79	5334.33	5166.33	5249.13	5358.08	5443.02	4666.8	5207.97	5070.66	5285.51	5399.15	6035.06	4915.84	5319.4	4082.32	4340.89	4568.89	4333.38	4408.1	4330.15	4438.44	4245.51	3987.94	4140.53	5566.59	5681.05	5620.83	4016.53	4716.51	5467.14
1426088_PM_at	BC004015	predicted gene 4076	Gm4076	6106.41	6428.74	6053.58	6554.55	6576.67	5808.97	5827.9	6140.65	5478.74	5618.22	6369.64	6144.84	5239.37	5832.64	5867.43	6801.67	7006.52	6858.5	5968.4	6303.37	6087.7	6717.16	5238.15	6579.47	5860.51	5868.77	5704.83	5985.43	5800.26	5395.23	4383.12	5016.43	4563.93	4878.72	4781.5	5259.02	4791.1	4716.21	5035.06	4878.35	5685.25	6186.46	5955.2	6455.75	5781.66	5440.06
1416624_PM_a_at	NM_019883	RIKEN cDNA 2810422J05 gene /// ubiquitin A-52 residue ribosomal protein fusion product 1	2810422J05Rik /// Uba52	5416.64	5754.93	5531.17	5520.65	5323.7	5539.87	5562.04	5739.64	5889.27	5646.15	5580.78	5528.13	5692.1	5885.73	5969.73	4775.33	5759.26	5721.17	5305.61	5686.08	5714.53	5379.53	5738.43	5438.02	5663.27	4816.82	4886.92	5143.57	5076.75	4795.31	5764.13	5716.44	5783.99	5882.2	5765.02	5856.57	5612.46	5716.24	5565.61	6171.34	5003.72	4711.27	5247.86	4700.99	5217.56	5337.53
1448771_PM_a_at	NM_010239	ferritin heavy chain 1	Fth1	3193.32	3101.09	3300.39	3731.41	3426.26	4103.85	4195.19	4508.06	4308.18	4513.52	4444.72	4476.05	4182.52	4225.76	3906.67	2501.97	3537.34	3547.75	3385.52	3230.69	3378.15	2960.51	3742.81	3322.97	3449.05	5177.83	5434.38	5600.82	5482	5249.8	6151.2	6455.06	6673.3	6977.69	5569.72	6749.28	6049.19	6145.91	4740.1	5856.11	4474.49	5819.67	5402.61	4204.41	3957.61	5288.15
1433785_PM_at	BM899593	myelin-associated oligodendrocytic basic protein	Mobp	2622.01	2776.24	2678.65	2794.21	2786.28	2880.32	2776.58	2365.7	2574.86	2831.01	2687.76	2932.92	2420.5	2927.05	2800.02	2208.76	2936.99	2935.63	2787.38	2737.56	2593.85	2787.72	2720.73	2621.71	2538.53	5261.75	5478.64	5127.72	4977.12	4857.42	4220.71	4072.49	3874.68	4062.32	4007.72	4191.31	4320.96	3964.76	4300.61	4134.66	5050.74	5582.02	5288.29	4783.35	4988.9	5271.31
1450186_PM_s_at	NM_138658	GNAS (guanine nucleotide binding protein, alpha stimulating) complex locus	Gnas	4213.2	4099.47	4259.27	4168.01	4734.38	4029.24	4148.7	3857.91	3857.35	3846.24	3923.21	3654.53	4211.56	4211.56	4342.29	3712.38	4329.79	4210.18	4219.81	4196.32	4149.82	4027.77	4269.55	4571.89	4008.94	4800.09	5029.07	4940.72	4825.47	4727.1	3506.26	3849.5	3759.55	3868.55	3823.98	3796.94	3498.51	3742.69	3450.95	3768.42	4805.8	5265.71	5042.5	5001.85	4642.4	5091.35
1426615_PM_s_at	AV006122	N-myc downstream regulated gene 4	Ndrg4	5909.89	5909.89	6049.09	6519.27	5725.99	5519.66	5287.43	5282.41	5301.84	5166.88	5252.62	5470.87	5464.17	5460.48	5569.14	4721.83	5818.92	6027.23	5660.88	5791.97	5501.8	5923.22	5804.22	5533.22	5380	5149.19	5221.08	5267.88	5146.61	5019.27	3726.35	3288.8	3174.5	3447.62	3889.32	3523.13	3751.16	3400.27	3560.64	3638.49	5363.52	5121.19	4952.5	4198.72	4454.11	5066.33
1435857_PM_s_at	AI848048	amyloid beta (A4) precursor-like protein 1	Aplp1	4360.15	4424.03	4542.18	5002.2	4591.93	3834.27	4381.1	3853.68	3867.46	3967.68	3984.36	4360.15	4140.28	4285.7	4225.03	4918.43	4407.25	4276.14	4184.72	4415.95	4141.54	4225.03	5243.98	4360.15	3839.15	5219.83	5099	4567.82	5333.47	5138.44	3699.66	3198.92	3448.76	3856.52	3875.95	3385.97	3811.74	3291.62	3795.42	3855.36	4819.97	4918	5299.69	5374.47	4756.59	5043.11
1455077_PM_a_at	AU042749	mortality factor 4 like 1	Morf4l1	4095.74	4753.41	4369.23	4611.39	3851.7	4144.9	4202.56	3856.43	4206.6	3910.6	4249.04	4551.43	4234.1	4117.17	4780.56	5331.17	4764.12	4941.04	4534.82	4793.78	4382.85	4391.1	4613.6	4321.31	4424.01	4835.87	4633.09	4188.65	4839.73	4955.38	3252.55	2673.17	3004.38	3735.19	4046.36	3376.74	3460.8	3233.03	3164	4149.49	4573.76	4375.96	4917.52	5502.45	5168.77	4999.05
1451718_PM_at	BB768495	proteolipid protein (myelin) 1	Plp1	2586.23	2524.61	2764.4	2887.37	3349.19	2036.68	1966.11	1947.55	1842.68	2095.42	1986.16	1878.65	1687.1	2072.41	2029.29	2460.49	2698.7	2654.69	2833.82	2827.45	2340.99	2483.4	2369.44	2641.6	1981.23	4662.32	5057.52	4992.35	4517.5	4620.77	3088.27	3105.91	2693.8	3397.07	3320.82	3126.48	3426.57	3010.13	3067.78	3212.02	4582.31	4908.89	4704.58	4797.01	4954.95	4926.95
1416371_PM_at	NM_007470	apolipoprotein D	Apod	2089.43	1938.79	2354.81	1887.29	1962.82	5884.52	4808.12	5075.5	4726.9	4939.49	5203.76	5745.78	4673.42	5481.74	4873.66	2035.53	1993.59	2272.03	2243.95	1903.74	2236.26	2038.05	1555.89	2211.91	3934.14	4984.9	4881.54	5372.3	4430.91	4870.68	8598.12	8746.61	8094.24	8152.26	8114.93	10357.2	9278.86	9567.62	8605.66	8075.59	5222.55	5083.36	4642.14	3877.34	4403.52	4856.84
1416141_PM_a_at	NM_009096	predicted gene 13654 /// ribosomal protein S6	Gm13654 /// Rps6	4115.22	4411.99	4409.2	4141.95	3907.48	4852.58	4695.46	4699.4	5297.35	4645.05	3860.12	4588.72	4971.36	4961.76	5461.41	3812.42	4091.48	4251.57	4034.49	4457.4	4142.65	3767.84	4514.42	4548.16	4805.71	4771.88	4524.68	4548.12	4419.47	4629.28	5091.43	5085.53	5928.34	5110.58	5180.39	5352.12	4763.41	5337.56	4489.01	5041.48	4968.12	4524.46	4972.98	4150.38	3831.91	4824.45
1455997_PM_a_at	AV214853	predicted pseudogene 2962 /// ubiquinol-cytochrome c reductase binding protein	Gm2962 /// Uqcrb	4204.12	4700.04	4425.7	4935.32	4219.6	4127.39	4454.07	4230.93	4181.92	3807.56	3793.14	4414.81	3554.34	4019.34	4753.85	5272.14	4587.95	4558.09	4198.62	4846.78	4401.76	4253.05	4203.9	4518.87	4399.34	4817.28	4007.98	4116.2	4983.66	5096	4262.01	3658.93	4114.72	4327.98	4428.13	3863.7	4246.64	3963.57	3922.3	4418.77	4180.44	3825.37	5029.42	4448.94	4913.63	4758.58
1415833_PM_x_at	NM_009093	predicted gene 14303 /// ribosomal protein S29	Gm14303 /// Rps29	4891.69	5064.4	5166.89	4669.59	5408.23	5378.37	5405.36	5998.61	5426.48	5101.29	4425.36	5689.42	5009.41	6127.29	5206.26	3445.23	5156.34	5262.44	5097.61	5332.76	5144.66	4991.02	4636.36	5382.7	5397.17	4313.22	4308.17	4704.69	4360.83	4340.66	4786.33	5304.65	4850.43	4866.5	4864.93	4872.71	4854.01	5039.55	4651.91	4806.63	4853.77	4525.79	4504.11	4307.07	3710.12	4655.19
1448172_PM_at	NM_008618	malate dehydrogenase 1, NAD (soluble)	Mdh1	4428.71	4456.27	4396.29	4504.26	4346.02	3931.61	3950.1	3818.46	3879.26	4005.82	4480.52	3977.76	3832.37	3915.13	3848.8	3397.18	4618.79	4728.41	4322.65	4398.67	4164.95	4353.6	4383.29	4258.48	4033.58	4619.45	4753.98	4415.21	4715.83	4331.9	3182.16	2891.9	3038.53	3323.03	3505.28	3081.31	3246.67	2864.8	3392.89	3118.3	4442.02	4920.75	4954.34	4268.65	4963.79	4627.06
1416178_PM_a_at	NM_013746	pleckstrin homology domain containing, family B (evectins) member 1	Plekhb1	2132.91	2384.16	2171.35	2515.8	2199.77	1974.49	1963.09	1554.52	2046.35	1945.39	1565.09	2097.34	2086.7	2093.24	2430.43	3057.33	2446.69	2369.79	2269.85	2404.84	2153.16	2211.52	3013.53	2301.51	2056.44	4743.08	4611.29	4083.69	5265.18	4461.27	2832.06	2539.81	2955.41	3409.01	3259.24	2363.68	2691.29	2347.71	2406.91	2791.64	4330.24	4377.34	4846.59	4469.48	4204.93	4626.09
1424635_PM_at	BC018223	eukaryotic translation elongation factor 1 alpha 1	Eef1a1	4976.71	5168.37	4968.68	4400.28	5240.62	5531.92	5418.98	5629.44	5486.15	5959.5	5565.22	5500.06	5157.91	5085.48	4538.33	3941.59	4843.61	5434.3	5157.45	4907.99	4873.1	5108.38	4652.56	4866.21	4798.48	4553.15	4970.25	5157.91	3857.86	4239.58	5719.47	5695.19	5770.93	5975.43	5717.94	5846.89	5583.54	5657.06	5742.08	5441.29	4904.99	5010.79	4442.86	2878.21	4041.76	4596.1
1423846_PM_x_at	BC008117	tubulin, alpha 1B	Tuba1b	3979.48	4145.93	4276.69	4063.59	4234.17	4178.92	4240.25	4224.54	4004.46	4328.15	3280.79	3792.4	4450.66	4333.94	3422.63	3080.87	3736.2	4379.88	4192.92	4294.85	3758.21	4429.78	3593.53	4426.73	4041.17	4752.15	4673.16	4632.47	3576.4	4413.03	3735.13	3840.07	4012.37	3866.2	3870.89	4351.08	3851.71	4168.11	3654.2	3726.45	4765.58	4809.95	4936.69	3656.78	3186.35	4567.1
1417417_PM_a_at	NM_007748	cytochrome c oxidase, subunit VI a, polypeptide 1	Cox6a1	5068.12	5203.15	4930.16	5152.49	4973.45	4916.38	4589.97	4934.09	4689.29	4932.98	4854.61	5192.55	4983.33	5015.61	4518.31	4053.41	5244.92	5240.58	5252.96	5293.22	5348.99	5167.07	5196.84	4976.31	4867.1	4556.73	4729.44	4914.69	4382.93	4301.11	3959.24	3548.56	3864.86	3681.46	3918.82	3919.26	3859.6	3863.84	3783.68	3731.73	4926.54	4613.87	4572.27	4378.33	3642.58	4537.62
1425546_PM_a_at	AF440692	transferrin	Trf	1296.57	1286.89	1365.7	1353.19	1647	2109.15	2306.57	2198.87	2322.43	2191.13	1951.57	1976.43	2247.41	2131.23	2703.2	1371.25	1302.25	1307.22	1364.98	1387.62	1168.67	1056.38	1795.55	1193.14	1826.27	3822.45	3657.71	3601.95	3599.38	4006.84	4322.59	4242.13	4165.95	4529.53	4571.47	5645.02	4709.09	5609.77	4455.43	6019.54	3267.11	3721.88	3791.98	3427.9	3598.58	4504.53
1428792_PM_at	AK008957	breast carcinoma amplified sequence 1	Bcas1	1659.39	2028.37	2118.01	1989.32	1924.68	1804.41	1692.97	1547.4	1860.15	1794.17	1410.03	1478.48	1668.17	1713.11	1394.89	2304.99	2041.31	2215.77	1990.64	2171.17	1943.43	1856.87	1855.84	2016.94	1900.56	4046.12	4022.03	4141.31	3626.94	3677.02	2383.89	2518.43	2599.42	2513.16	2746.83	2564.71	2325.79	2313.32	2209.77	2319.33	4485.62	3968.44	4553.35	3764.18	4307.52	4457.92
1455578_PM_x_at	AU018166	ribosomal protein L41	Rpl41	4163.9	4378.4	4077.1	4143.9	3669.15	4340.74	4393.83	4401.55	5013.47	4228.76	3894.58	4502.68	4210.28	4113.93	5070.42	4077.24	4330.54	4059.08	3825.98	4356	4456.7	4081.65	4428.05	4353.03	4402.88	4087.41	3741.37	3332.03	3764.29	3473.01	4525.42	4190.36	4200.8	4260.49	4284.58	4251.04	4712.23	4554.78	4499.54	5232.66	3706.18	3659.63	3558.48	3829.87	3744.86	4437.24
1422623_PM_x_at	NM_018860	ribosomal protein L41	Rpl41	5291.67	5467.94	5263.51	5017.75	5193.61	5349.83	5531.56	5531.91	5683.39	5477.18	5101.35	6007.86	6017.4	5399.22	5235.49	4411.15	5127.38	5156.63	5041.38	4977.12	5738.96	5240.52	5129.58	5386.24	6167.73	4496.03	4278.09	4479.09	4696.02	4552.6	5822.32	5873.77	6549.4	5891.41	5704.04	6051.25	6148.47	6102.79	5634.79	6220.32	4280.77	4391.82	4561.51	3904.23	3870.02	4432.8
1454651_PM_x_at	BE994609	myelin basic protein	Mbp	2000.31	2363.18	2216.01	1957.06	2392.54	1829.62	1946.91	1799.62	2150	2032.52	1896.44	1886.69	1856.85	2204.09	2348.11	2071.7	2503.7	2364.15	2231	2483.84	2331.24	1870.6	2380.93	2417.67	2351.95	3518.54	2960.48	3444.88	3385.09	3583.97	2677.7	2434.58	3047.34	3427.44	2844.3	2897.6	2761.64	2470.06	2389.83	2895.66	2904.03	3166.57	4302.15	3183.25	2990.25	4385.88
1453723_PM_x_at	AK003190	ubiquitin pseudogene /// ubiquitin B	Gm1821 /// Ubb	4789.09	5053.43	4768.13	3741.99	4824.42	4800.09	4398.52	5242.88	4533.62	4721.61	4961.14	4845.4	4653.76	4434.16	4656	4295.64	4653.76	5152.47	4805.93	5133.63	5051.84	4699.86	4335.01	4900.38	4886.64	4374.8	4563.71	4451.84	4489.24	4375.61	3956.91	4056.79	4242.75	4344.66	4141.9	4131.64	3968.77	3989.5	4031.27	4295.06	4721.61	4469.27	4204.78	4294.63	4127.64	4252.35
1415779_PM_s_at	NM_013798	actin, gamma, cytoplasmic 1	Actg1	4979.42	4205.2	4414.08	4034.16	4651.48	4428.25	4598.9	4749.09	4369.87	4678.85	3813.34	4084.65	4878.84	4628.27	3922.6	2774.24	3780.66	4213.83	4202.84	4192.31	4262.17	4214.43	4019.3	4553.15	3986.18	4193.2	4468.51	4527.76	3999.5	3985.38	4278.09	4548.85	4618.95	4118.44	3816.11	5072.59	4587.51	4811.58	4579.37	4236.67	4358.77	4389.05	4137.68	3436.49	3278.26	4213.2
1417451_PM_a_at	NM_008907	peptidylprolyl isomerase A	Ppia	4382.39	4322.85	4071.84	4322.64	4214.63	3817.13	4102.96	4078.37	3779.25	4003.84	4312.41	3911.23	3414.52	3614.53	3965.45	4132.88	4289.04	4474.24	4168.2	4310.39	4024.26	4159.23	3386.55	4242.56	3834.23	3962.26	4484.06	4609.36	4614.8	4154.81	4018.65	3835.63	3406.74	3750.08	3851.1	3858.83	3957.61	3868.03	3709.4	3683.41	4292.38	4538.6	4499.33	3335.12	4237.99	4201.82
1437341_PM_x_at	BB251922	2',3'-cyclic nucleotide 3' phosphodiesterase	Cnp	2351.69	2519.31	2370.67	2647.63	2253.68	1909.24	1923.64	1830.35	2124.03	1944.8	1979.55	1933.77	2067.79	2250.89	2321.87	2088.38	2379.53	2457.08	2371.76	2529.32	2252.07	2196.17	2514.22	2249.99	1917.24	4218.64	3912.05	4402.96	4135.53	4265.05	2716.91	2322.38	2694.29	2929.28	3058.55	2848.87	2743.56	2677.33	2761.73	3165.59	3814.57	3739.05	3758.07	4135.53	4228.87	4136.42
1437196_PM_x_at	AV216415	ribosomal protein S16 pseudogene /// ribosomal protein S16 pseudogene /// ribosomal protein S16	Gm10079 /// LOC100047501 /// Rps16	4199.14	4488.73	4028.89	4407.89	4545.31	4984.72	5534.8	5405.3	4954.47	5384.96	4896.65	5801.32	5095.71	5538.8	5168.98	4677.32	4903.18	4533.91	4447.91	4517.5	4385.58	4302.81	5522.31	4683.19	4354.5	3983.13	4285.08	4372.08	4675.68	4006.38	5514.96	6228.07	5429.23	5584.95	5197.62	5387.86	5965.52	5591.35	5565.49	5854.43	4471.28	4339.49	4657.98	4722.67	4355.9	4112.27
1437666_PM_x_at	AW551908	ubiquitin C	Ubc	3803.88	4124.27	3983.82	4078.65	4101.92	4286.69	4020	4312.32	4364.75	4006.39	3313.41	4315.86	4042.11	4020	4075.33	3452.34	4078.65	4184.02	3932.43	4237.92	4004.86	3627.74	3812.94	3868.44	4405.64	4082.69	4287.33	4339.14	4301.55	4231.74	4093.06	3990.62	4303.68	4104.98	4049.01	4226.73	4007.28	3945.67	3707.86	4242.97	4421.19	4113.95	4531.79	3831.21	3756	4111.79
1437853_PM_x_at	BB074430	necdin	Ndn	3959.73	4337.37	4040.98	4839.87	4302.56	4016.28	4249.95	4123.15	3793.84	3823.35	4377.95	4136.16	4143.02	4425.61	4610.38	5002.52	4543.6	4199.75	4115.83	4451.71	3983.08	4130.32	5018.67	4310.97	4255.51	4133.11	4141.99	3757.07	4670.78	4062.27	3016.9	2712.66	2753.97	3112.74	3385.55	2724.05	3151.89	2641.43	3171.83	3367.63	4022.58	3992.37	4510.36	4000.14	4797.89	4086.89
1436995_PM_a_at	AV124660	ribosomal protein L26	Rpl26	3287.48	3931.26	3286.21	3702.56	3545.95	4105.25	4140.15	4100.04	4233.65	3963.08	3809.17	4377.4	3775.99	4334.85	4821.28	4018.77	3864.96	3895.07	3702.65	4070.35	3764.67	3105.48	4342.43	3905.29	3953.41	3860.07	3648.59	3646.98	4102.84	3750.68	4859.42	4670.71	4828.4	5077.29	4376.36	4275.58	4636.77	4330.73	4129.67	4921.85	3553.65	3258.46	3940.37	4397.99	4108.29	4018.77
1454849_PM_x_at	BB433678	clusterin /// similar to clusterin	Clu /// LOC100046120	3710.52	4085.72	3716.76	3890	3604.86	4326.26	4213.26	4216.37	4744.19	4573.41	4571.56	4714.46	4406.36	4625.63	4726.07	3895.45	4014.85	4054.35	3758.72	3706.25	4018.54	3755.86	3934.68	3648.1	4214.06	3935.67	3676.57	3753.64	3902.13	4058.71	4408.32	3911.86	3915.65	4570.29	4315.59	4180.96	4241.99	3903.8	4261.26	4463.82	3696.06	3645.09	3567.59	2966.12	3905.93	4014.85
1438649_PM_x_at	AV207950	phosphatidylethanolamine binding protein 1	Pebp1	4702.8	4303.47	4753.81	4573.99	4560.71	4133.4	4151.91	4103.7	4529.53	4003.99	4274.41	4295.61	4608.66	4589.47	4761.97	4018.89	4212.09	4506.29	4653.39	4534.75	4778.19	4677.72	4358.44	4457.48	4772.07	4423.06	3942.29	3882.11	3911.26	3863.93	3139.01	3122.05	3371.86	3410.83	3510.03	3326.08	3163.66	3292.99	3001.23	3482.11	3693.21	3910.93	4136.75	3165.51	3735.11	4014.62
1415896_PM_x_at	NM_013670	small nuclear ribonucleoprotein N /// SNRPN upstream reading frame	Snrpn /// Snurf	4023.4	4339.38	3974.85	4082.45	3532.69	3697.06	3644.1	3443.28	3632.9	3245.38	3360.96	4025.91	3958.75	3522.35	4386.81	3562.1	4325.83	4227.98	3906.76	4362.46	4082.25	4115.68	4654.32	3928.31	4022.13	3972.4	3591.25	3453.98	3907.78	3980.03	2356.74	2003.56	2297.68	2457.76	2673.18	2188.64	2312.09	1989.19	2293.47	2517.34	3963.79	3526.61	3957.19	4134.98	3886.9	4005.24
1455789_PM_x_at	BB453676	heat shock protein 8	Hspa8	3791.65	4102.21	3796.25	4043.53	5086.49	3920.7	4213.2	4585.64	3353.76	3988.98	4270.44	4057.83	4046.88	4502.67	3997.03	4667.84	4364	3965.5	4488.75	4187.33	4043.53	4082.86	3962.64	4884.41	4118.24	3414.26	4783.55	4781.89	4143.57	3804.77	3151.92	3890.27	3074.04	3791.08	3516.77	4009.17	3866.58	3458.05	3387.75	3457.03	4649.58	4710.42	4666.73	2982.88	3962.64	4004.41
1426255_PM_at	M20480	neurofilament, light polypeptide	Nefl	2043.12	1743.49	1784.38	1809.48	1930.43	1669.79	1738.9	1630.92	1603.99	1966.17	1726.69	1444.73	1822.57	1582.63	1682.96	1460.68	1805.32	2092.34	1960.93	1781.13	1576.96	1823.7	1884.92	1802.49	1790.73	4497.73	5010.06	5170.48	4537.64	4537.3	2980.8	3137.4	2700.42	3017.64	3200.16	3529.82	3026.14	3027.56	2725.72	3115.78	4464.53	5002.21	4983.62	3903.96	4148.76	4003.28
1415895_PM_at	NM_013670	small nuclear ribonucleoprotein N /// SNRPN upstream reading frame	Snrpn /// Snurf	4219.03	4248.82	4106.49	4106.89	3435.18	3516.84	3530.76	3405.62	3734.98	3136.15	3827.34	3925.58	3978.26	3349.2	4338.65	3571.38	4204.48	4153.22	3963.09	4256.42	3984.51	3866.32	4470.99	3867.63	3827.93	3906.98	3543.48	3182.92	4144.69	3752.25	2347.98	2067.27	2198.86	2443.45	2773.05	2106.99	2321.54	1991.93	2102.7	2427.93	3750.81	3385.97	3787.38	3873.52	3776.06	3964.39
1435148_PM_at	BG261955	ATPase, Na+/K+ transporting, beta 2 polypeptide	Atp1b2	2552.33	2656.01	2728.2	2987.54	2696.97	3144.47	2796.84	2693.68	3171.15	2839.08	3155.37	3043.62	3435.53	2999.64	2900.48	2913.99	2734.79	2657.45	2716.7	2653.09	2819.2	2735.61	3266.28	2756.47	2879.03	4209.65	4122.25	4046.93	3962.07	4291.75	3549.78	3107.06	3599.31	3777.45	3660.32	2552.14	2979.6	2779.49	2881.25	3159.63	3963.79	3816.33	3852.82	3985.56	3925.95	3958.23
1455106_PM_a_at	BG967663	creatine kinase, brain	Ckb	3192.34	3171.29	3392.64	2857.15	3720.94	2921	3131.92	3096.59	3214.87	3001.6	2569.88	3076.47	3330.67	3237.64	3187.88	2705.21	3229.75	3045.47	3099.7	3504.79	3320.94	3100.8	3447.52	3531.15	3080.99	3562.54	3626.81	3649.47	3431.45	3339.03	2635.8	2838.47	2879.21	3182.05	3135.34	2508.32	2414.28	2645.32	2352.22	2914.99	3869.96	3724	4012.92	3019.2	2742.07	3950.92
1416642_PM_a_at	BF608828	tumor protein, translationally-controlled 1	Tpt1	3726.32	3285.07	3804.08	3629.93	3798.56	4168.16	4225.27	4169.75	3936.48	4668.8	3713.71	3860.49	4364.09	4092.94	2648.63	3679.54	3654.21	3818.6	3650.5	3620.35	3761.32	3863.12	3426.56	3902.89	3753.99	3651.91	4154.21	4437.55	3391.38	3867.72	4414.34	5121.38	4961.81	4543.97	4401.25	4759.58	4632.22	4696	4433.47	4139.89	4097.32	4405.48	3909.95	2783.42	3502.11	3921.14
1427442_PM_a_at	BC005490	amyloid beta (A4) precursor protein	App	4055.7	3960.63	3954	4505.79	4072.05	3844.26	3995.21	3796.85	3692.8	3635.61	4025.13	3844.5	3716.82	3824.25	3936.87	4426.22	4047.89	4134.49	3960.63	4143.13	3788.02	4143.44	3955.47	3844.5	3606.2	3988.15	4123.57	3876.65	4106.65	4058.39	3525.66	3369.76	3419.83	3348.78	3420.09	3023.7	3650.89	3237.49	3363.37	3407.07	3947.74	3947.74	3883.13	4116.34	3839.47	3913.78
1437976_PM_x_at	C87154	predicted gene 10335 /// ribosomal protein L23a	Gm10335 /// Rpl23a	3485.14	3621.87	3371.07	3160.93	3615.94	4088.49	4014.41	4188.35	3896.29	3848.06	4319.1	4241.47	3959.76	4478.79	4029.66	2930.78	3792.58	4060.46	3758.47	3552.04	3896.29	3896.29	3780.45	3743.26	3896.29	3943.76	3809.74	3689.74	3823.01	3752.67	4032.84	4463.57	4582.31	4413.72	4192.79	4143.03	4216.62	4155.13	4425.86	4044.99	3797.8	3807.91	3799.45	3896.29	3492.94	3864.2
1436722_PM_a_at	AW537707	actin, beta	Actb	3847.87	3331.55	4032.03	3262.59	4354.09	4209.16	4306.48	5044.29	4205.07	4081.69	3643.39	3878.38	4725.07	3645.28	3731.91	2605.41	3200.78	3429.18	3657.01	3572.04	3960.75	3670.97	3235.94	3939.11	3878.38	3550.18	4270.01	4274.22	3113.7	3359.36	3846.11	5126.92	5043.07	4506.82	4262.66	5570.93	4663.15	5491.77	4469.63	4349.77	3526.91	3842.18	4254.59	2313.78	2881.91	3796.8
1423859_PM_a_at	AB006361	prostaglandin D2 synthase (brain)	Ptgds	5258.27	5352.7	5828.68	5739.36	6568.09	6595.35	5838.42	6578.09	5952.58	5829.56	5207.71	6218.69	6525.71	7100.09	6318.32	4976.53	5753.12	6274.71	6070.66	6169.41	5959.73	5743.22	6067.85	6494.35	5976.07	3766.35	3975.86	4561.14	3771.72	3845.68	3104.43	3346.73	3265.63	3678.55	3209.84	2768.74	2704.92	3037.88	2730.05	2939.32	3958.91	4245.84	3958.97	3481.09	3703.53	3774.98
1433472_PM_x_at	AA050777	ribosomal protein L38 pseudogene /// ribosomal protein L38 pseudogene /// ribosomal protein L38	Gm13020 /// Gm7379 /// Rpl38	3117.25	3585.07	3356.84	3380.18	3390.15	3478.81	3646.99	3588.99	3798.26	3563.22	3361.38	3631.51	3616.26	3879.3	4131.7	3271.43	3507	3509.95	3334.07	3624.05	3715.92	3225.81	3454.24	3561.46	3630.63	3101.36	3145.55	3284.3	3329.9	3189.7	3520.16	3675.44	3702.07	4130.63	3657.73	3965.04	3826.09	3680.14	3175.63	3902.69	3247.08	3357.52	3726.38	3092.69	3430.43	3766.75
1438859_PM_x_at	AV037157	predicted gene 14303 /// ribosomal protein S29	Gm14303 /// Rps29	3655.74	3741.17	3813.84	3790.48	4767.58	4343.21	4662.67	4888.69	4085.74	4371.7	3752.8	4202.38	3938.81	5225.62	4227.53	2467.52	3952.61	4035.44	4206.05	4010.05	4154.36	4103.26	3383.61	4647.65	3991.83	3277.22	3881.79	4228.98	3056.22	3178.51	3672.99	4869.07	4269.94	4361.68	3816.01	4537.4	4575.29	4381.51	3615.28	4294.14	3892.92	4124.28	3931.53	3153.4	2478.38	3758.39
1455815_PM_a_at	AV021552	tyrosine 3-monooxygenase/tryptophan 5-monooxygenase activation protein, beta polypeptide	Ywhab	4293.52	4397.31	4033.58	4673.01	4373.4	3953.59	4237.75	3892.37	3839.99	4025.19	4259.93	4534.31	4010.08	4137.85	4322.98	3839.99	4710.66	4539.39	4388.78	4602.68	4179.76	4380.79	4886.4	4354.32	4350.06	3503.29	3740.22	3407.67	3665.79	3711.91	3238.66	2961.31	3102.67	3369	3211.11	2875.12	3161.64	2839.73	2659.38	3189.96	3601.39	3746.89	3894.71	4178.79	3586.07	3756.45
1422557_PM_s_at	NM_013602	metallothionein 1	Mt1	2674.07	2858.46	3075.95	2778.93	3006.54	4772.35	4274.27	4103.7	4207.46	4169.47	3888.23	4661.09	4615.79	5092.32	4852.13	3118.31	3210.69	2860.34	3001.67	3035.51	2962.03	2664.59	3053.1	3185.98	3694.82	3726.59	3721.41	3696.1	3541.86	3580.44	5318.85	5193.79	5776.96	5750	4827.26	5140.16	5284.57	4995.36	4702.29	5628.67	3701.99	3939.83	3684.16	3483.99	3154.78	3755.58
1432827_PM_x_at	BI653033	ubiquitin C	Ubc	3432.3	3865.02	3573.33	3486.01	3565.96	3557.09	3555.99	3643.99	3970.59	3346.85	3254.24	3699.23	3665.42	3551.07	3601.18	3137.05	3591.5	3523.11	3413.33	3227.1	3318.76	3160.2	3133.64	3362.85	3602.76	4014.8	3859.4	3642	3870.66	3933.98	3494.76	3324.97	3522.3	3587.01	3645.86	3717.74	3652.77	3475.39	3443.57	3163.96	3483.31	3840.96	3760.33	3265.37	3613.94	3714.51
1448832_PM_a_at	BC014803	complexin 1	Cplx1	3082.48	3060.11	2900.88	2850.18	2733.47	2660.68	2735.57	2461.1	2796.47	2628.41	2798.44	2689.49	2976.23	2929.75	2650.1	2989.18	3103.13	3047.44	2976.23	2984.74	3077.04	3097.63	3286.7	2845.28	2850.93	3665.8	3472.68	3556.14	3434.47	3756.71	2663.7	2350.26	2469.18	2569.86	2815.58	2573.67	2523.11	2392.3	2728.96	2681.01	3767.39	3527.77	3588.73	3416.09	3342.95	3697.14
1423807_PM_a_at	BC021347	calmodulin 2	Calm2	4452.86	4298.54	4255.32	4272.31	5391.64	3767.52	4231.06	4056.88	3803.66	4103.69	3776.54	3736.03	3873.27	4664.88	3785.95	3341.85	4339.97	4400.61	4303.05	4665.8	4339.9	4063.61	3440.17	4929.29	4229	3441.86	3379.83	4167.67	3677.74	3374.99	2636.72	3309.84	2626.83	3043.43	2683.03	2886.59	2822.97	2798.03	2530.71	2508.9	3507.34	3505.26	4216.01	2775.28	2919.06	3671.36
1454661_PM_at	AU080319	ATP synthase, H+ transporting, mitochondrial F0 complex, subunit C3 (subunit 9)	Atp5g3	3055.67	3318.2	3181.39	3366.3	2962.06	3060.21	2990.28	2850.95	3034.65	2849.82	3282.25	3196.37	3097.76	2896.52	3151.14	3186.7	3448.3	3543.05	3238.53	3504.6	3104.82	3076.07	3349.17	2995.2	3059.39	3623.07	3696.01	3311.73	3617.27	3448.21	2853.74	2436.64	2576.96	2935.36	2996.17	2665.02	3103.95	2632.66	2936.63	3141.3	3503.54	3440.15	3733.86	4109.74	3821.84	3668.85
1418000_PM_a_at	NM_008410	integral membrane protein 2B	Itm2b	3373.01	3442.53	3823.45	3335.6	3925.1	4456.27	4320.62	4568.16	4441.32	4221.08	2929.51	3396.27	3569.22	3999.07	4321.71	3039.78	3078.01	3473.89	3805.53	3601.93	3859.92	3463.69	2955.73	3703.15	4054.97	3614.75	3806.16	3696.69	2981.78	3529.05	4783.22	4281.65	5078.45	4805.36	4311.18	4872.28	4046.43	5033.86	4024.14	4335.42	3385.3	3612.29	3738.97	2833.82	2705.99	3623.23
1425183_PM_a_at	BC003459	ribosomal protein L4	Rpl4	3930.59	3609.34	3864.29	3636.26	3959.18	4110.27	4050.61	4349.35	3811.29	4650.58	4105.23	3851.33	3717.79	4140.94	3767.4	3099.71	3693.92	3476.34	3638.3	3307.88	3641.91	3829.74	2670.62	3711.91	3771.32	3178.6	3906.16	4382.08	3393.22	3457.86	4010.51	5125.54	4524.61	3970.4	4222.04	4469.86	4051.03	4386.85	4626.23	3641.12	3878.59	4069.59	3860.07	3083.96	3258.21	3622.31
1422849_PM_a_at	AV028400	poly(A) binding protein, nuclear 1	Pabpn1	3874.66	3882.44	3741.75	3894.71	3261.38	3110.13	3035.83	2975.91	3256.69	2887.21	3040.66	3354.25	3029.86	2812.97	3327.82	4240.92	3963.69	3452.69	3839.92	4066.99	3692.93	3387.49	3353.22	3285.31	3282.84	3296.72	3043.75	2949.57	3378.1	3366.7	3001.47	2595.3	2536.05	2941.52	2860.97	2610.99	2915.28	2784.32	2816.03	3133.62	3328.58	3272.35	3256.59	3886.29	3371.93	3577.51
1437975_PM_a_at	C87154	predicted gene 10335 /// predicted gene 3940 /// predicted gene 5384 /// predicted gene 7413 /// predicted gene 8158 /// similar to ribosomal protein L23a /// ribosomal protein L23a	Gm10335 /// Gm3940 /// Gm5384 /// Gm7413 /// Gm8158 /// LOC100042058 /// Rpl23a	3612.47	3570.65	3383.58	2961.43	3356.02	3799.89	3653.62	3926.73	3801.62	3768.36	4089.32	4055.16	3824.49	3692.45	3924.12	2783.92	3694.42	3883.55	3674.57	3260.09	3786.97	3667.11	3292.57	3545.47	3794.13	3260.58	3654.94	3659.78	3560.36	3552.08	3846.62	4296.91	4127.11	4024.24	3947.82	4000.8	3706.82	3811.74	3664.75	3899.13	3749.88	3703.43	3636.03	3522.05	3322.76	3554.31
1415701_PM_x_at	BC025918	ribosomal protein L23	Rpl23	3188	3316.94	3284.61	2847.11	3003.3	3876.9	3691.4	3873	3831.61	3957.64	3409.08	3678.51	3059.92	3788.79	4044.77	2515.45	3314.84	3375.29	3379.41	3670.51	3438.74	3060.07	2888.07	3431.83	3698.54	3614.5	3636.57	3804.39	3429.81	3559.77	4715	5077.57	5240.92	5289.85	4804.53	5562.18	4588.71	4793.74	4497.44	4939.21	3762.32	3348.52	3545.6	3412.01	3300.27	3516.74
1454859_PM_a_at	AV124394	ribosomal protein L23	Rpl23	3247.45	3224.51	3196.3	2807.49	2889.72	3931.96	3776.54	3834.68	3733.24	3626.61	3879.98	3646.82	3208.96	3864.95	3647.59	2868.39	3236.35	3388.79	3249.8	3490.05	3332.94	3274.63	2904.37	3167.72	3425.95	3482.61	3439.16	3385.46	2996.51	3539.99	4525.07	4684.62	4682.16	4672.47	4377.04	4682.16	4513.52	4367.33	4048.55	4239.24	3204.34	3312.59	3594.14	2823.16	3250.5	3486.78
1455693_PM_x_at	AI450929	predicted gene 11263 /// predicted gene 13654 /// ribosomal protein S6 pseudogene /// similar to 40S ribosomal protein S6 /// ribosomal protein S6	Gm11263 /// Gm13654 /// Gm16409 /// LOC236932 /// Rps6	2745.54	2935.62	2841.88	3077.27	3528.79	3440.93	3582.82	3793.26	3366.77	3533.06	4098.8	3077.98	3411.69	3399.39	3741.66	2657.67	3174.84	3016.92	3076.02	2940.51	3067.2	2768.65	3509.83	3151.41	3040.7	3215.11	3669.45	3234.35	3678.19	3387.28	3775.85	4207.27	4025.57	4396.19	3788.82	3764.21	4193.84	3747.37	3958.22	4049.04	3214.55	3580.4	3938.78	3182.7	3567.88	3430.59
1455485_PM_x_at	AI324936	ribosomal protein L13A	Rpl13a	3264.7	3941.97	3384.03	3598.59	3792.81	4118.65	4244.97	4426.02	3739.45	4167.42	4412.37	4649.74	4170.74	4308.4	4378.75	4000.52	3808.08	4005.83	3821.09	3841.99	3870.9	3687.18	4135.5	3730.06	3867.29	3223.86	3599.65	3752.74	3433.75	3226.09	4310.23	4441.76	4153.69	4243.02	4140.03	4351.56	4253.55	4260.49	4399.22	4322.2	3648.6	3525.72	3567.79	3201.91	3809.32	3419.67
1418101_PM_a_at	NM_053076	reticulon 3	Rtn3	3191.43	3307.2	3474.01	3254.39	3244.13	2983.15	3067.77	2923.27	2993.58	2929.27	2933.27	2982.52	2880.49	2946.2	3305.74	2813.37	3276.74	3212.5	3361.8	3340.99	3070.82	3228.05	3112.23	3375.4	2979.62	3416.39	3515.16	3341.55	3303.14	3458.35	2631.83	2539.81	2571.32	2654.61	2772.33	2521.26	2613.41	2431.8	2576.46	2737.6	3322.49	3513.03	3719.52	3222.91	3152.16	3417.26
1435613_PM_x_at	AV023206	cytochrome c oxidase, subunit Vb	Cox5b	3771.62	3414.83	3418.87	3402.59	3901.11	3263.13	3195.12	3277.6	2937.69	3437.51	3431.52	3366.26	3521.4	3471.12	2943.88	3129.76	3345.56	3366.26	3699.04	3500.12	3451	3588.46	3571.46	3560.09	3378.04	3509.97	3845.98	3850.19	3353.86	3806.43	2698.52	3062.18	2929.58	2761.91	2852.4	2999.57	2770.25	2927.38	3040.49	3083.78	3902.04	3676.53	4148.7	2840.55	3147.37	3375.47
1415906_PM_at	NM_021278	thymosin, beta 4, X chromosome	Tmsb4x	3471.11	3105.25	3255.75	3291.31	3672.16	4258.83	4042.68	4554.67	3913.97	4588.29	3930.85	3978.07	4003.05	4012.16	3464.57	2746.02	3178.38	3380.86	3270.52	2990.96	3001.07	3528.61	2809.01	3384.1	4086.1	3353.96	3776.13	4056.49	3417.42	3376.97	4928.03	6190.19	4964.21	5083.22	4631.62	5521.1	5150.82	5561.52	5448.89	5097.93	3418.76	3862.54	3787.38	2683.54	3037.54	3370.42
1415849_PM_s_at	BC010581	stathmin 1	Stmn1	3949.96	3742.52	3764.68	3392.36	3923.54	3288.07	3226.35	3401.12	3314.05	3395.94	3279.99	3308.7	3740.12	3372.9	3449.12	2506.75	3687.68	3509.82	3607.62	3889.05	3738.44	3969.8	3431.08	3784.55	3593.27	2931.92	3319.54	3246.84	3333.94	3302.12	2207.32	2358.27	2328.45	2114.41	2303.8	2065.95	1867.17	2174.1	1866.26	2224.41	3419.13	3136.95	3006.39	2931.73	2615.2	3356.45
1460561_PM_x_at	BB464434	selenoprotein W, muscle 1	Sepw1	5537.1	5854.37	5734.53	5050.6	4929.1	5133.87	5473.34	5208.77	5462.3	5662.84	5341.76	5637.35	5987.81	5191.53	5348.75	4716.87	5425.31	5502.8	5171.98	5543.88	5941.31	5865.94	5639.88	5548.38	5587.38	3371.16	3473.81	3205.54	3350.61	3061.6	3476.15	3012.86	3469.22	3433.69	3696.51	3911.85	4094.68	3689.54	3859.9	4310.18	3743.88	3432.45	3414.18	3034.55	3646.99	3356.18
1416114_PM_at	NM_010097	SPARC-like 1	Sparcl1	2930.6	3032.02	2875.08	2966.13	3309.11	2915.95	2765.05	2868.8	2443.77	2957.39	3062.34	3069.64	2442.63	2689.57	2416.01	2745.45	2969.71	3313.72	3097.78	2653.2	2967.04	3070.82	2461.38	2930.6	2610.81	3482.72	4378.25	4244.91	3354.61	3303.94	2313.17	2554.25	2121.28	2652.09	2441.09	2103.38	2114.11	1913.68	2186.82	1795.32	3841.01	4478.79	3905.79	3221.24	3424.81	3352.62
1416828_PM_at	BC018249	synaptosomal-associated protein 25	Snap25	3232.19	3555.9	2996.68	3474.54	3261.6	2750.33	2993.72	2867.63	2556.42	2692.16	3045.4	2686.76	2467.71	2701.51	3086.91	3540.05	3321.53	3646.84	3406.72	3456.86	3281.7	3073.93	2967.33	3291.93	2961.79	3229.97	3358.66	3068.86	3368.79	3578.3	2170.04	1966.07	1923.64	2302.02	2197.98	2042.47	1953.76	1994.19	1658.51	2127.98	2425.43	2992.41	3554.31	3225.36	3738.64	3351.59
1434377_PM_x_at	BE134127	predicted gene 13654 /// ribosomal protein S6	Gm13654 /// Rps6	2903.68	3138.97	2819.76	3089.35	2792.66	3471.5	3378.79	3141.5	3411.44	3377.95	3435.3	3341.94	3264.31	3334.52	3179.44	2943.72	3209.92	3326.19	2970.14	3035.07	2916.7	3079.28	3324.95	2975.88	3207.24	3304.07	3340.66	3237.19	3344.11	3277.75	3648.65	3874.07	3746.46	3670.45	3591.42	3653.77	3646.01	3652.36	3550.92	3681.08	3541.03	3507.07	3569.46	3223.23	3664.02	3332.99
1423665_PM_a_at	BM114165	predicted pseudogene 15500 /// ribosomal protein L5	Gm15500 /// Rpl5	3471.21	3311.03	3080.15	3047.69	3108.13	3653.77	3471.58	3541.32	3911.27	3350.45	3399.67	3334.61	3006.09	3331.8	3544.92	3007.47	3438.17	3036.63	3154.48	3446.07	3340.65	3189.62	2727.87	3201.9	3576.88	3160.29	3085.18	3101.43	2936.88	2881.4	3656.37	4468.12	4430.86	4425.4	4323.85	4402.87	4216.57	4173.61	3940.12	3654.1	3523.04	3171.47	3480.55	1959.66	2701.77	3332.61
1426660_PM_x_at	BF178310	ribosomal protein L23a	Rpl23a	3235.95	3581.05	3112.34	3189.29	3344.4	3699.68	3582.91	3588.24	3588.4	3572.55	3594.72	3742.26	3556.24	3795.14	3733.34	3032.88	3519.95	3641.19	3572.55	3456.06	3508.78	3529.3	3281.38	3498.73	3621.27	3155.37	3353.95	3350.88	3337.31	3307.59	3788.16	3983.95	4192.88	4087.53	3744.04	4005.06	3843.52	4114.92	3880.17	3904.63	3543.71	3290.17	3562.62	3850.56	3139.97	3308.33
1415822_PM_at	BG060909	stearoyl-Coenzyme A desaturase 2	Scd2	2196.14	2326.51	2245.93	2411.52	2879.32	2258.7	2048.95	2236.03	2040.31	2337.39	1870.77	2401.97	2304.97	2449.23	2222.8	1956.8	2233.89	2367.45	2368.93	2384.44	2200.35	2359.48	2443.01	2374.71	2150.89	3173.4	3433.2	3553.64	2710.56	3119.88	2206.53	2364.61	2264.87	2363.17	2283.45	2503.66	2290.84	2326.9	2162.7	2412.55	3105.42	3270.8	3167.72	2307.55	3110.82	3289.42
1418884_PM_x_at	NM_011653	tubulin, alpha 1A	Tuba1a	3295.42	3002.08	3293.5	2962.69	3124.54	2608.06	2901.75	3086.95	2808.38	2822.57	2914.41	2189.31	2977.69	2941.35	2888.47	2835.79	2576.06	2732.73	3063.69	2972.33	3095.38	3000.99	3054.73	3136.93	2917.14	3332.64	3450.72	3694.87	2910.1	3130.47	2319	2517.85	2290.48	2401.83	2678.69	3137.89	3262.89	3525.95	2961.5	3394.38	3098.14	3053.37	3130.47	2489.39	3138.26	3269.9
1417373_PM_a_at	AW491660	tubulin, alpha 4A	Tuba4a	3434.16	3183.48	3629.59	2954.64	3831.92	2942.14	3170.25	3004.17	3041.12	2857.89	2875.13	2600.8	3105.28	2975.16	3317.53	3188.27	3240.57	3370.53	3407.87	3580.91	3470.85	3589.42	3463.26	3607.81	3309.64	3025.07	3179.82	3095.5	3092.5	3085.25	1929.42	1965.79	1865.8	2239.41	2072.49	2320.12	2530.05	2299.82	2257.45	2515.25	3372.49	3126.31	3196.27	2860.36	2707.87	3259.96
1437689_PM_x_at	AV152288	clusterin /// similar to clusterin	Clu /// LOC100046120	3407.68	3983.22	3410.2	3669.19	3896.07	4512.53	4623.41	4484.49	4433.08	4759.11	4639.46	4775.73	4536.56	5143.62	4125.9	3550.05	4003.99	4012.66	3827.47	3834.18	3793.56	3984.93	3887.08	3707.76	4096.95	3741.78	3911.26	4163.47	3766.32	3885.19	4186.59	4006.11	3924.61	4679.42	3886.53	4505.62	4251.95	4098.06	4306.18	4452.1	3942	3698.54	3550.22	3536.1	3768.97	3249.9
1416419_PM_s_at	AF180518	gamma-aminobutyric acid (GABA) A receptor-associated protein-like 1	Gabarapl1	3346.74	3437.65	3090.51	3196.54	2825.06	3013.43	3153.54	2978.09	3148.35	2823.69	3489.41	3261.95	3208.66	2884.31	3651.24	3680.8	3651.32	3461.51	3444.91	3416.97	3285.73	3376.86	3650.17	3220.24	3266.3	3429.01	3237.65	2795.67	3367.56	3260.5	2545.07	2089.14	2376.24	2689.06	2674.04	2221.14	2448.44	2111.91	2229.62	2536.23	3245.35	3136.18	3321.11	3892.38	3771.79	3246.75
1419364_PM_a_at	NM_011300	ribosomal protein S7	Rps7	2830.43	3454.72	2927.05	3266.6	3284.48	3567.56	3566.2	3684.54	3535.12	3451.17	3188.45	3852.59	3498.15	3440.02	3531.5	2688.65	3161.92	3175.9	3114.16	3144.07	3117.85	3248.97	3433.28	3036.9	3214.76	2805.58	2879.96	3059.83	2817	2624.28	3886.85	3961.68	3681.43	3756.76	3770.61	3678.99	3672.15	3730.55	3456.74	3563.18	2969.4	2756.49	2899.41	3446.9	2953.9	3245.41
1459986_PM_a_at	NM_009092	predicted gene 2614 /// ribosomal protein S17	Gm2614 /// Rps17	2919.69	3080.93	2973.7	3190.28	2786.81	3240.28	3590.84	3136.53	3394.95	2992.03	3020.24	3394.26	2742.7	3136.29	3625.34	3525.03	3116.76	3134.74	3094.87	3227.39	3299.12	2801.6	2911.83	3163.78	3194.21	3083.35	2900.04	2810.66	2974.47	3132.15	3694.89	3496.92	3891.92	3750.51	3537.19	3609.26	3365.98	3767.82	3232.66	3661.25	2874.32	2820.55	3156.23	3403.56	2938.97	3233.83
1419023_PM_x_at	NM_023119	enolase 1, alpha non-neuron	Eno1	3086.54	3080.28	2881.63	2661.6	2874.51	2893.05	2943.69	2897.8	3409.33	2753.01	2746.78	3063.66	3261.82	2825.3	3389.99	3344.57	3032.88	3106.48	2826.12	3441.41	3194.7	2883.91	3615.04	3086.54	3593.21	2937.28	2432.36	2320.24	2849.27	2949.02	3246.44	2758.37	3723.94	3178.54	3216.02	3957.27	3691.14	3692.09	3116.11	3843.9	2803.48	2580.79	2779.53	3856.97	3108.58	3223.12
1426710_PM_at	BB396904	calmodulin 3	Calm3	3713.17	3295.6	3528.65	3028.7	3757.76	2971.61	2838.28	2965.44	3184.76	3427.44	2590.35	2933.63	3372.51	3037.38	3060.24	2541.75	3429.5	3198.86	3250.16	3589.19	3289.26	3368.41	3440.82	3424.8	3407.61	3113.54	3193.07	3465.52	3091.14	3167.77	2187.88	2114.35	2228.34	2099.23	2330.46	2213.87	1908.74	2033.58	1927.28	2227.68	3467.1	3230.39	3163.11	2810.92	2787.76	3209.65
1448322_PM_a_at	NM_009941	cytochrome c oxidase subunit IV isoform 1	Cox4i1	2774.87	2864.27	2887.36	2776.7	2529.59	2332.11	2644.81	2644.81	2774.6	2276.58	2506.44	2485.07	2884.97	2792.57	3339.85	2774.65	2742.66	2693.62	2652.68	3121.66	2811.95	2860.86	2849.19	2892.21	2915.81	3037.05	2658.75	2470.18	2798.53	2585.31	2259.7	2122.78	2410.45	2400	2299.4	2322.19	2274.27	2260.02	1960.11	2542.89	2535.16	2479.49	3017.17	2088.33	2720.82	3203.34
1460543_PM_x_at	AV066985	ribosomal protein L37a	Rpl37a	3223.47	3570.61	3465.66	3234.77	3411.54	3953.29	3714.87	4096.62	3908.83	4093.22	3765.89	3588.24	3731.76	4141.02	3643.01	3199.41	3435.42	3612.47	3369.42	3386.48	3751.25	3211.12	3530.79	3385.97	3671.15	2977.96	3060.75	3528.64	3313.46	2986.84	3860.11	4617.49	5112.1	4010.59	3948.86	4642.77	4078.95	4353.51	3668.73	4021.72	3223.71	3284.97	3259.41	2524.52	3461.31	3190.34
1417746_PM_at	BC014803	complexin 1	Cplx1	2428.17	2664.8	2502.6	2771.93	2651.72	2215.64	2351.71	2242.55	2147.73	2502.36	2516.27	2333.95	2513.72	2351.52	2588.85	2648.52	2688.06	2700.8	2673.48	2440.36	2649.08	2607.66	2873.16	2484.79	2325.79	3511.29	3574.56	3561.49	3336.58	3334.22	2163.56	2076.44	1911.99	2214.28	2326.6	2153.3	2316.67	1952.95	2371.43	2257	3667.09	3779.23	4055.5	3202.34	3498.01	3187.49
1454672_PM_at	BE952212	neurofilament, light polypeptide	Nefl	1845.11	1519.27	1739.24	1414.48	1663.59	1436.84	1567.72	1372.85	1492.62	1655.34	1117.85	1242.41	1790.6	1727.39	1384.14	1493.27	1665.1	1771.56	1683.91	1588.01	1635.35	1547	1683.67	1776.69	1741.96	2531.18	3088.02	3198.23	2332.71	2689.83	1943.87	2176.32	1988.87	2192.12	2212.43	2121.21	1563.64	1851.61	1813.73	1627.71	2416.86	2984.43	2812.36	2014.81	1879.39	3174.7
1443823_PM_s_at	AV325919	ATPase, Na+/K+ transporting, alpha 2 polypeptide	Atp1a2	2517.87	2636.94	2569.36	2339.69	2687.01	2458.47	2470.25	2615.59	2464.83	2329.65	1832.23	2552.75	2371.6	2512.66	2416.04	1125.55	2270.75	2673.2	2653.87	2645.7	2466.65	2512.66	1817.03	2884.67	2438.78	3341.02	3297.62	3359.74	2482.74	3141.93	2137.54	2199.63	1866.18	2591.23	2178.63	1642.19	1910.96	1513.63	1111.4	1686.31	3122.33	3494.59	3581.12	1548.58	2069.64	3148
1448752_PM_at	NM_009801	carbonic anhydrase 2	Car2	1640.69	1817.37	1671.57	1691.38	1569.76	1425.6	1256.87	1154.22	1418.02	1509.05	1151.91	1280.81	1392.59	1247.09	1543.98	1516.99	1676.89	1766.34	1577.54	1662.51	1618.44	1614.6	1425	1569.44	1464.79	2754.33	2958.46	2988.07	2722.97	2804.36	2167.44	2414.26	2274.13	2312.09	2520.82	2384.66	2230.89	2339.78	2135.02	2655.64	2919.68	2772.99	3252.62	2267.72	2596.64	3140.61
1426659_PM_a_at	BF178310	predicted pseudogene 3362 /// ribosomal protein L23a	Gm3362 /// Rpl23a	3292.94	3325.16	3077.45	3231.23	3178.22	3829.56	3727.57	3731.81	3703.04	3897.31	3884.13	3481.97	3571.01	3966.92	3503.23	3421.67	3648.02	3485.28	3579.94	3496.08	3439.29	3584.03	3322.45	3441.53	3600.31	3427.6	3500.86	3595.65	3489.93	3347.35	4229.68	4129.36	4339.33	4577.05	4186.57	4346.03	4157.05	4175.39	4427.67	4540.26	3528.64	3434.43	3568.79	2800.48	3393.37	3138.83
1416921_PM_x_at	NM_007438	aldolase A, fructose-bisphosphate	Aldoa	3555.74	3663.87	3595.31	3569.92	3623.36	3736.69	3607.13	3778.6	3539.74	3223.61	2999.07	3477.82	3860.57	3786.41	3789.06	3360.69	3401.26	3555.86	3309.28	3844.91	3489.52	3656.11	3490.65	3583.27	3794.59	3015.87	2944.38	3170.33	2850.54	3233.65	3141.08	2850.74	3394.78	3078.9	2907.56	3394.51	3046.28	3357.99	3139.69	3339.24	3097.82	2861.1	2823.12	3193.19	2550.68	3125.14
1437185_PM_s_at	AV148480	predicted gene 9844 /// similar to thymosin, beta 10 /// thymosin, beta 10	Gm9844 /// LOC100048142 /// Tmsb10	3074.16	3468.7	3127.04	3458.28	3916.93	3841.62	3840.72	3970.46	3541.02	3943.58	3756.86	3402.23	3190.3	3916.35	3451.15	3002.19	3369.51	3122.38	3425	3563.4	3093.13	3179.48	3702.17	3463.82	3124	3051.04	3262.84	3563.4	3409.88	3247.97	4465.63	4121.17	4439.95	4287.28	4041.12	4378.85	4498.7	4718.48	4148.49	4594.45	3319.04	3563.4	3563.4	3358.11	3149.96	3110.31
1420623_PM_x_at	BC006722	heat shock protein 8	Hspa8	3027.83	2880.97	2921.53	2650.54	3612.19	2829.29	3084.77	3245.18	2959.01	3215.89	3278.6	3060.47	3069.04	3244.77	2848.16	2628.1	2877.64	3557.18	3174.77	3171.5	2964.51	3043.11	3250.16	3479.35	3379.4	3155.55	3220.29	3420.91	3151.89	2952.57	2733.77	3060.47	2800.41	3049.36	2733.61	3081.15	2783.2	2839.04	2852.16	2695.44	3282.5	3465.31	3281.82	3133.8	3305.62	3093.53
1416551_PM_at	NM_009722	ATPase, Ca++ transporting, cardiac muscle, slow twitch 2	Atp2a2	3065.12	3765.71	3604.01	3584.5	3226.55	2645.03	3403.54	2707.95	3214.02	2689.41	2870.93	3052.45	2499.07	2919.65	3701.95	3351.72	3519.92	3640.99	3180.4	3451.55	3423.85	2856.34	3063.4	3540.11	3069.76	2867.24	2483.68	2231.73	2379.34	2720.42	1912.19	1497.27	1601.95	1922.18	1912.24	1508.4	1629.27	1555.6	1255.2	1650.3	2028.96	2239.78	2748.8	2488.32	2350.56	3089.61
1428286_PM_at	AW545056	RIKEN cDNA 2900097C17 gene	2900097C17Rik	3210.45	3456.23	3390.89	3040.46	3436.89	3029.88	2948.11	3025.32	2859.24	3237.64	2876.93	3219.03	3143.52	3278.51	3263.47	2663.48	3459.8	3637.02	3429.44	3404.85	3380.11	3794.29	3238.48	3385.97	3328.31	3098.67	3070.68	3166.09	2914.64	2748.04	2408.06	2375.09	2168.45	2448.86	2413.06	2277.71	2326.3	2108.7	2083.25	2474.01	3353.52	3291.99	3455.75	2665.09	2418.62	3086.79
1416589_PM_at	NM_009242	secreted acidic cysteine rich glycoprotein	Sparc	1847.47	1798.65	1903.98	1680.66	2035.98	2833.15	2410.68	2473.76	2661.34	2550.39	2511.24	2638.74	2990.58	2508.03	2440.72	1802.18	1991.83	2085.5	1887.02	1506.34	1742.42	1792.01	2176.73	1932.19	2183.75	2974.78	3253.47	3783.48	3181.48	3101.43	3621.15	4081.49	3375.04	3699.11	3525.43	3577.03	3536.73	3919.87	3574.79	3607.87	3204.99	3316.23	3198.31	2782.61	3084.88	3077.68
1437458_PM_x_at	AV075715	clusterin /// similar to clusterin	Clu /// LOC100046120	3232.36	3606.68	3083.44	3437.22	3531.56	3866.74	4010.67	3808.34	3898.59	4124.59	3926.09	4444.49	3980.92	4199.19	3704.85	3680.47	3387.3	3541.57	3413.56	3306.8	3256.08	3512.04	3701.74	3476.2	3610.18	3169.72	3424.52	3677.76	3547.45	3220.39	3883.66	3322.72	3309.81	3811.3	3503.83	3764.24	4300.9	3458.2	3707.31	4110.72	3365.24	3320.34	3087.07	3203.25	3114.46	3069.64
1435113_PM_x_at	AV007850	stathmin-like 3	Stmn3	2584.54	2863.51	2672.26	2905.01	2754.03	2461.31	2584.11	2494.2	2426.61	2436.46	2326.83	2704.91	2516.34	2705.9	2828.08	2831.41	3021.98	2969.02	2754.32	3081.69	2716.85	2590.8	3213.55	2957.55	2507.84	3036.88	3042.57	2903.12	2523.9	2851.04	1890.68	1816.12	1816.76	2062.45	2018.78	2013.7	2210.93	1858.45	1697.83	2156.59	2822.55	2900.32	3004.02	3193.22	2701.7	3026.44
1416217_PM_a_at	NM_009084	predicted pseudogene 4149 /// ribosomal protein L37a	Gm4149 /// Rpl37a	2997.65	3233.13	2716.61	2147.27	3078.78	3335.58	3401.36	3331.78	3433.88	3114.9	3235.76	3680.18	3223.61	3530.93	3634.25	1917.14	3371.6	3448.3	3241.41	3663.23	3184.96	2814.55	2960.5	3232.19	3427.34	2846.89	2986.08	3159.91	2632.71	2589.92	3624.67	3737.09	3720.71	3724.06	3625.58	3754.97	3737.09	3759.74	3143.82	3648.29	2862.98	3061.51	3119.14	2911.75	2664.43	3018.52
1436992_PM_x_at	BB160479	voltage-dependent anion channel 1	Vdac1	3973.26	3180.23	3706.98	3783.14	3960.22	3217.76	3018.58	3355.51	3045.71	3198.91	3713.01	3501.1	3500.22	3444.63	3649.36	3700.54	3297.14	3808.12	3527.15	3238.53	3458.25	3544.55	3681.12	3547.23	3234.98	3283.25	3324.34	3303.48	3353.98	3185.58	2191.59	2918.79	2333.48	2634.41	2397.87	2544.57	2600.83	2240.17	2991.05	2184.22	3374.38	3466.57	3481.41	4013.78	3552.84	2994.35
1455316_PM_x_at	AI987693	cDNA sequence BC094435	BC094435	2210.25	2255.3	2471.6	2470.94	2317.53	2598.01	2228.89	2654.26	2167.2	2238.86	2068.64	2448.03	2266.76	2484.27	2520.79	2239.63	2855.23	2489.6	2792.49	3138.04	2323.27	2535.14	2256.37	2945.44	2042.05	2808.13	2558.17	3388.57	3013.1	3052.57	2341.1	2005.62	2492.99	2382.95	2561.4	2228.28	2124.03	2255.66	2505.08	2350.26	3400.23	3257.36	2963.84	3709.32	3084.31	2989.35
1424847_PM_at	M35131	neurofilament, heavy polypeptide	Nefh	729.654	677.307	660.072	714.159	736.896	652.022	695.701	571.272	577.874	688.851	669.748	616.054	712.596	662.632	712.177	794.006	797.4	888.022	853.864	698.263	593.073	735.125	811.907	751.13	752.832	3662.02	3440.58	3444.64	3213.5	3593.7	1855.44	1801.32	1395.76	1914.02	2038.94	1809.02	2020.36	1832.81	1852.29	1823.81	3505.36	3752.22	3306.04	2497.45	2931.86	2952.95
1435898_PM_x_at	BM219381	guanosine diphosphate (GDP) dissociation inhibitor 2	Gdi2	2309.95	2593.82	2484.26	2749.25	2425.09	2365.27	2812.38	2614.09	2617.38	2472.22	2394.26	2721.49	2400.57	2738.29	3113.47	3132	2536.71	2405.12	2437.75	2655.45	2440.62	2596.35	3130.09	2538.26	2392.74	2809.81	2514.87	2411.07	2667.06	2640.26	2798.9	2756.03	2859.8	2920.04	2830.75	2391.97	2884.19	3096.71	2237.24	2796.84	2807.82	2500.24	2668.64	3011.47	2923.17	2950.59
1416277_PM_a_at	NM_018853	ribosomal protein, large, P1	Rplp1	3506.29	3291.3	3661.33	2521.61	3590.53	3615.48	3674.08	3917.05	3841.48	3912.84	3250.69	3829.23	3914.64	3636.48	2415.36	1991.8	3066.73	3399.04	3465.6	3354.21	3690.42	3529.41	2743.34	3775.66	3565.16	2724.68	3259.71	3476.93	2496.25	2817.07	3510	4076.32	3744.55	3902.27	3321.14	3803.28	3524.59	3779.09	3433.08	3317.99	3166.35	3453.83	3156.32	2527.63	2991.66	2950.11
1433443_PM_a_at	BB705380	3-hydroxy-3-methylglutaryl-Coenzyme A synthase 1	Hmgcs1	1635.69	1409.54	1472.46	1449.82	1801.96	1073.25	1375.18	1349.86	1041.31	1246.79	888.862	1279.27	1222.1	1506.05	1195.68	1035.6	1240.13	1414.08	1402.85	1300.32	1530.36	1453.81	1393.75	1633.93	1482.04	2805.11	2786.43	3504.11	3071.62	3121.07	951.572	1046.31	765.015	912.073	1017.13	1335.76	1579.76	1193.68	1227.08	2287.66	2503.32	3073.28	2841.44	2191.01	1838.04	2941.35
1436188_PM_a_at	AI837704	N-myc downstream regulated gene 4	Ndrg4	3726.33	3628.43	3879.26	3803.45	3812.61	3229.23	3415.71	3184.89	3205.5	3426.34	3605.06	3295.42	3507.93	3410.66	3249.6	2925.53	3626.64	3459.38	3671.76	3612.54	3343.91	3565.08	3509.97	3435.87	3014.6	3213.5	3409.62	3349.55	3095.45	3175.93	2150.96	2385.9	1891.99	2089.75	2343.99	2199.91	2162.76	2095.61	2177.73	2182	3275.05	3319.6	3123.27	2292.42	2253.35	2933.93
1439036_PM_a_at	AV152334	ATPase, Na+/K+ transporting, beta 1 polypeptide	Atp1b1	3133.33	3006.2	2895.97	2988.82	3645.72	2774.91	2722.25	2845.36	2416.41	2379.49	2637.13	2982.01	2608.56	2422.71	2940.43	2324.32	3107.55	3344.15	3076.24	2913.67	3050.81	2966.95	2863.46	2958.71	2603.72	3001.3	2956.4	3004.01	3039.37	3116.63	2087.2	1768.58	1956.86	2067.6	2150.08	2070.47	1816.55	1794.9	1734.59	1913.39	2968.96	3087.32	3417.63	2911.8	2625.8	2919.86
1455138_PM_x_at	AV148266	cofilin 1, non-muscle	Cfl1	3409.38	3471.46	3306.76	3366.26	3515.22	2867.19	3190.44	3381.36	3143.2	3088.01	3485.86	3130.63	3273.22	3190.44	3648.3	3529.31	3250.96	3019.57	3371.14	3158.74	3306.99	3151.01	3061.9	3354.26	3222.28	3030.81	3108.83	3331.49	3309.53	3313.72	2939.93	3182.27	2851.79	3050.8	3052.25	3225.44	3268.91	3186.19	3061.5	3538.14	3081.45	3190.44	3371.6	2886.06	3253.85	2904.72
1430123_PM_a_at	AK009462	aldo-keto reductase family 1, member A4 (aldehyde reductase)	Akr1a4	2854.08	2998.03	2636.56	3052.55	2920.02	3011.54	2995.62	3057.2	2978.08	3030.61	3228.79	3097.77	2863.34	2916.38	2944.28	3337.42	2941.72	3133.67	2878.13	2797.34	2725.64	2953.9	2880.24	2809.43	2741.82	2995.91	3024.87	3059.39	3267.4	3040.15	3388.36	3476.21	3362.92	3523.83	3338.26	3136.11	3375.87	3173.78	3155.78	3523.41	3079.22	3054.12	3272.72	2946.89	3290.35	2871.6
1455929_PM_x_at	BB397472	protein phosphatase 2 (formerly 2A), regulatory subunit A (PR 65), alpha isoform	Ppp2r1a	2742.82	2906.88	2673.09	3014.89	2810.58	2655.54	2716.51	2604.31	2774.58	2637.27	2797.92	2879.71	2839.46	3054.97	2966.95	2729.8	2840.69	2939.2	3009.99	2802.65	3117.25	2905.43	2872.42	2893.76	3062.67	2726.19	2468.31	2531.54	2476.31	2779.09	2344.52	2136.08	2325.5	2426.37	2283.14	2304.79	2207.73	2211.94	2557.9	2344.97	2850.81	2675.16	2483.43	2618.89	2285.34	2857.92
1438383_PM_x_at	BB531646	protein phosphatase 2 (formerly 2A), regulatory subunit A (PR 65), alpha isoform	Ppp2r1a	2803.75	3160.17	2846.14	2680.19	3200.05	2723.5	2862.03	2783.17	2842.23	2530.72	2480.7	3122.41	2850.54	3305.68	3176.03	2769.11	2819.85	3144.27	2922.98	3366.22	3147.03	3300.83	2700.74	3233.02	2908.09	2813.33	2582.9	2564.58	2692.71	2893.22	2226.88	1905.62	2568.83	2341.86	2208.86	2315.89	2151.01	2104.67	2060.5	2294.52	2842.76	2739.77	2677.62	2703.47	2216.67	2845.48
1423763_PM_x_at	BC010987	40S ribosomal protein S28 pseudogene /// ribosomal protein S28	Gm10443 /// Rps28	3012.01	3288.19	2867.23	2711.26	2865.82	3145.66	3510.48	3058.57	3477.08	2970.51	2862.31	3686.95	3324.03	3377.76	3673.88	2919.3	3235.98	3379.84	3063	3204.12	3093.74	2894.74	3327.83	3095.39	3152.14	2801.12	2697.53	2647.6	2763.27	2855.01	3632.87	3578.23	3829.13	4174.63	3593.39	3553.88	3482.72	3495.83	3374.99	3616.19	2785.85	2656.4	3031.55	2674.58	2767.76	2841.4
1443843_PM_x_at	AV169685	Ribosomal protein L9	Rpl9	3682.68	3508.91	3515.46	3439.53	4003.19	3672.17	3773.07	4107.91	3616.64	4027.45	3885.81	3901.68	4109.65	4313.77	3379.38	3193.35	3323.66	3738.38	3595.29	3071.05	3595.29	3823.8	3579.54	3813.81	3851.83	3027.36	3411.16	3573.81	3102.1	3133.49	3536.78	4227.96	4131.13	3601.46	3550.15	3805.34	3771.47	3761.22	4217.12	3474.24	3383.73	3650.83	3473.76	3008.99	2790.06	2837.5
1454925_PM_x_at	AI608477	malate dehydrogenase 1, NAD (soluble)	Mdh1	3147.19	2708.69	2765.84	2680.98	3044.6	2820.43	2763.82	2912	2533.07	2626.63	2713.56	2721.72	2839.07	3005.54	2641.4	2311.32	2611.72	2716.31	2945.22	2909.71	2681.46	2953.71	2402.88	2954.93	2774.42	2735.94	2998.92	3046.12	2643.63	2947.36	2113.53	2698.11	2418.28	2258.07	2453.22	2524.96	2601.05	2690.74	2586.53	2387.26	2929.29	3337.81	2860.04	2758.14	2627.69	2833.64
1436783_PM_x_at	AV021552	tyrosine 3-monooxygenase/tryptophan 5-monooxygenase activation protein, beta polypeptide	Ywhab	3484.93	3562.88	3238.12	3255.44	3359	3186.23	3051.63	3188.67	2908.49	3104.9	3398.7	3592.51	3347.28	3516.33	3430.88	2977.57	3660.82	3818.16	3435.57	3369.51	3517.89	3704.94	3652.3	3436.83	3435.9	2661.36	2845.26	2671.89	2632.59	2663.86	2333.18	2243.02	2443.4	2649.21	2256.43	2378.95	2440.83	2244.8	2260.8	2461.05	2889.2	2885.99	2882.14	3333.98	3048.32	2827.53
1448109_PM_a_at	NM_009080	ribosomal protein L26	Rpl26	2826.15	2699.98	2611.53	2902.26	2894.31	3007.33	2900.58	3366.9	2888.23	3327.77	3394.07	2949.39	2922.8	2829.24	2606.01	2840.76	2757.66	2704.41	2729.68	2711.05	2698.38	2704.56	3387.3	2996.05	2862.04	2639.97	3029.5	3173.75	3249.68	2890.14	3574.05	3767.33	3273.86	3398.07	3218.05	3469.47	3615.28	3175.05	3715.04	3262.97	3064.7	3047.3	2924.97	2413.64	3456.82	2805.68
1449323_PM_a_at	NM_013762	ribosomal protein L3	Rpl3	2722.39	2557.92	2596.62	2492.31	3108.47	2954.96	2919.09	2855.42	2873.79	2934.95	2836.12	2935.59	2956.95	3101.58	3148.32	2079.07	2709.88	2765	2763.21	2646.46	2655.67	2765.78	2685.68	2905.25	2770.72	2557.3	2741.42	3146.38	2522.02	2890.89	2794.93	3214.16	3282.6	3313.19	2853.52	3066.21	2905.24	3109.55	2726.76	2613.5	3092.94	2894.15	3016.49	2496.07	2315.17	2793.04
1418210_PM_at	NM_019410	profilin 2	Pfn2	2476.95	2608.93	2455.14	2727.03	2507	2153.23	2365.27	2217.18	2040.45	2224.57	2632.03	2272.56	2283.75	2230.39	2359.7	2456.46	2543.48	2710.83	2604.64	2566.74	2524.69	2498.23	2815.9	2522.71	2190.33	2815.38	2988.55	2759.21	2858.9	2857.55	1823.67	1770.77	1728.79	1881.43	2074.04	1719.97	1889.78	1608.76	1881.44	1813.85	2825.21	3001.78	3035.51	3349.72	3565.11	2781.94
1423221_PM_at	AK013717	tubulin, beta 4	Tubb4	2097.15	2035.03	2022.15	2087.65	2093.24	1845.68	1905.98	1674.55	1927.04	1938.14	1485.85	1890.29	1916.7	1667.28	1932.54	2235.22	2018.33	2014.75	1780.04	2046.86	1982.29	1964.3	2439.33	2121.35	1991.57	2647.47	2448.22	2283.73	2644.45	2679.92	1636.8	1477.33	1755.62	1692.96	1778.39	1739.76	1824.96	1690.55	1630.74	2088.75	2643.99	2303.67	2797.49	2538.62	2470.21	2780.37
1421863_PM_at	AK018783	vesicle-associated membrane protein 1	Vamp1	1103.47	904.795	951.792	1003.34	1060.75	962.234	882.619	837.983	939.589	989.813	953.667	865.577	1020.83	919.362	1010.64	1037.69	1071.49	1179.99	1210.65	999.241	881.702	1103.47	1281.96	1035.32	1049.59	2862.33	2744.93	3399.22	3162.78	2861.29	1817.19	2082.82	1890.33	1928.42	1999.72	2033.8	1804.71	1712.46	1740.89	1769.18	3128.45	2865.87	3466.72	2804.82	2721.49	2775.64
1452141_PM_a_at	BC001991	selenoprotein P, plasma, 1	Sepp1	1752.78	1719.36	1906.54	1796.18	1936.5	2201.35	2029.82	1852.48	2312.66	1887.03	1650.27	1972	1982.59	2461.05	2201.35	1901.1	1842.82	1862.92	1900.47	1710.21	1916.02	1708.92	1992.56	1972.02	2054.79	2502.97	2500.32	2667.15	2352.76	2757.31	2185.96	2254.52	2792.44	2651.17	2153.12	2478.33	2036.47	2906.82	2284.44	2312.84	2747.76	2782.61	2718.08	2370.51	2061.8	2768.5
1416392_PM_a_at	NM_009729	ATPase, H+ transporting, lysosomal V0 subunit C	Atp6v0c	3326.74	3109.26	3305.5	2943.28	3316.1	2798.46	2853.67	2973.35	2899.07	3090.28	2707.21	2791.63	3212.44	2843.91	2525.91	2297.93	2765.21	2975.96	3046.24	2944.26	3062.58	3104.68	2733.24	3042.41	2896.26	2708.98	2817.29	2904.36	2173.62	2500.47	2497.64	2965.4	2682.7	2489.29	2563.08	2642.24	2551.49	2746.71	2637.64	2459.55	2677.32	2783.69	2912.03	1720.12	2210.23	2755.15
1448233_PM_at	BE630020	prion protein	Prnp	2740.23	2887.18	2746.82	2764.74	3018.3	2851.35	2940.4	3009.4	2834.46	2877.64	2681.12	2841.64	2778.77	2995.93	2872.46	1951.77	2833.12	2961.62	2866.17	2985.98	2826.55	3026.8	2538.49	2804.02	2678.84	2591.77	2790.4	3168.78	2537.12	2644.64	2342.87	2299.79	2522.51	2418.61	2383.44	2417.34	2477.5	2489.32	2230.82	2486.51	2836.31	2766.26	2620.89	2563.59	2240.01	2754.29
1416420_PM_a_at	NM_011292	ribosomal protein L9 pseudogene /// predicted gene 7206 /// ribosomal protein L9 pseudogene /// ribosomal protein L9	Gm10117 /// Gm7206 /// Gm9822 /// Rpl9	2565.31	3201.49	2652.56	2610.45	3102.41	3002.23	3121.75	3099.09	3187.66	2752.68	2824.48	2949.18	2995.31	3222.42	3498.97	2465.35	3114.24	2790.42	2603.68	3040.58	3000.9	2809.8	2995.31	3215.51	2997.76	2511.91	2354.81	2613.84	2612.65	2875.65	3062.33	2924.34	3340.68	3174.21	2913.22	3062.33	2939.32	3163.85	2603.85	3297	2296.74	2445.06	3006.06	2667.39	2648.1	2729.55
1452906_PM_at	BE990468	maternally expressed 3	Meg3	2911.91	2636.24	2774.71	2504.23	2379.26	2156.59	2050.94	2000.03	2090.53	1850.41	2314.03	2108.25	1749.92	1616.85	2112.72	2793.01	2890.38	2547.84	2978.53	2914.27	2615.89	2598.75	1756.66	2297.16	2260.38	2518.73	2485.89	2581.1	2640.01	2482.99	1788.31	1523.49	1015.77	2042.06	2053.28	1762.62	1737.42	1583.72	1791.77	1889.69	2636.92	2722.48	2789.58	2067.68	2702.72	2707.99
1417317_PM_s_at	NM_021338	ribosomal protein L35a pseudogene /// predicted gene 10247 /// ribosomal protein L35a pseudogene /// INO80 homolog (S. cerevisiae) /// similar to ribosomal protein L35a /// ribosomal protein L35a pseudogene /// ribosomal protein L35A /// ribosomal protein L35A, pseudogene 2	Gm10213 /// Gm10247 /// Gm10296 /// Ino80 /// LOC100046034 /// LOC100048620 /// Rpl35a /// Rpl35a-ps2	2577.01	2784.32	2634.84	2996.81	3350.18	3238.4	3486.42	3606.95	3165.55	3514.53	2906.46	3376.47	3089.05	3468.08	3566.97	2628.02	2926.8	2962.76	2861.13	2786	2987.67	2651.16	2733.34	2942.65	3008.17	2409.53	2780.68	2743.17	3011.42	2456.48	3356.11	3740.38	3617.8	3773.89	3279.01	3261.44	3426.57	3401.25	3044.68	3492.54	2737.64	2913.81	3221.79	2844.79	2264.28	2707.84
1438991_PM_x_at	BB109449	protein phosphatase 2 (formerly 2A), regulatory subunit A (PR 65), alpha isoform	Ppp2r1a	2509.68	3076.24	2758.48	3055.91	2909.55	2574.07	2779.74	2720.61	2667.58	2633.51	2422.7	3112.21	2757.63	2900.18	3100.75	2976.48	2829.75	3139.53	2835.66	3115.24	2930.29	2958.82	2847.59	3161.27	2630.69	2706.54	2530.23	2565.22	2624.72	2607.46	2304.67	2039.86	2440.72	2248.57	2154.98	2173.32	2341.08	2147.74	2075.21	2368.36	2627.16	2519.79	2528.56	2762.04	2117	2690.01
1417608_PM_a_at	NM_009438	ribosomal protein L13A	Rpl13a	2248.8	2959.63	2421.54	2653.82	2622.38	2944.54	3085.71	3074.65	3192.56	3148.3	2478.67	3037.31	3289.71	3157.01	3182.54	3225.03	2840.08	2366.93	2364.21	2677.8	2619.53	2311.83	3231.43	2911.3	3074.38	2236.93	2411.12	2393.78	2435.78	2415.79	3096.08	2863.2	3415.18	3403.88	3051.38	3429.63	3073.78	3279.64	3063.74	3260.06	2458.74	2378.55	2754.14	2302.87	2523.59	2682.31
1419022_PM_a_at	NM_023119	enolase 1, alpha non-neuron /// predicted gene 5506 /// enolase 1, alpha non-neuron pseudogene	Eno1 /// Gm5506 /// Gm5855	2167.82	2447.39	2279.82	2293.55	2556.57	2116.23	2366.18	2351.01	2709.77	2302.99	1728.15	1932.95	2366.67	2339.03	2166.02	1835.64	2051.62	1876.94	2102.45	2244.23	2212.38	1980.58	2295.67	2395.23	2529.67	2066.61	2140.43	2188.84	2135.55	2096.59	2380.43	2577.86	2797.82	2372.85	2361.14	3034.86	2670.9	2948.55	2426.74	2781.31	2068.74	1939.43	2174.84	1731.44	1810.38	2681.31
1456142_PM_x_at	BB767552	mortality factor 4 like 1	Morf4l1	2515.87	2397.93	2637.43	2501.81	2281.73	2330.22	2349.34	2508.06	2265.14	2412.61	1980.62	2165.39	2377.83	2425.49	2260.84	2516.42	2420.74	2489.28	2581.93	2482.37	2595.49	2434.35	2243.87	2496.07	2681.09	2434.35	2703.49	2836.74	2684.32	2677.26	1940.73	2351.51	2256.93	2229.38	2269.18	2178.66	2165.38	2055.33	1813.71	2006.63	2798.37	2773.31	2840.81	2490.22	2823.89	2676.02
1433770_PM_at	BQ174209	dihydropyrimidinase-like 2	Dpysl2	2671.31	2600.91	2760.3	2270.75	3281.7	2814.55	2577.45	2808.45	2442.88	2656.65	2288.47	2887.37	2952.55	3155.81	2702.37	1824.14	2409.54	2826.02	2971.95	2734.71	2804.53	2928.68	2550.79	2916.01	2934.61	2590.26	2810.12	3222.49	2505.46	2482.15	2049.76	2566.16	2091.25	2302.08	2305.28	2347.06	2005.33	2091.34	2165.32	2091.29	3041.57	3064.76	2707.3	2427.07	2027.06	2674.29
1426195_PM_a_at	AF483486	cystatin C	Cst3	2441.74	2594.59	2518.43	2289.68	2700.8	2789.87	2798.09	2641.59	2792.14	2867.22	2581.55	2847.76	2572.52	2547.07	2739.77	2155.83	2344.84	2628.19	2307.06	2777.37	2525.91	2645.09	2465.8	2616.35	2529.11	2751.98	2599.32	2808.38	2584.47	2550.54	2831.34	2576.03	2892.94	3243.74	2689.14	3334.85	2801.55	2997.85	2814.64	2843.99	2557.77	2581.03	2619.82	2355.39	2488.55	2641.59
1452143_PM_at	BQ174069	spectrin beta 2	Spnb2	3469.19	2987.59	3676.11	3684.78	3826.15	2938.29	3086.41	3232.62	2874.52	3343.09	2827.33	2531.2	3445.93	3110.26	2789.04	2791.36	3001.72	3404.64	3308.23	2561.25	3432.85	3471.94	2661.27	3342.13	3408.32	2621.96	3306.63	3150.26	2743.49	2939.6	2054.19	2263.9	1930.98	2105.4	2240.81	2522.33	2315.6	2214.93	2283.2	1986.29	3255.32	3403.33	2725.17	2193.25	2534.43	2634.75
1416183_PM_a_at	NM_008492	lactate dehydrogenase B	Ldhb	2252.27	2143.64	2430.54	1760.57	2133.43	2316.88	2142.23	1818.26	2007.66	2248.4	1840.8	1902.89	2176.2	2157.63	2076.03	1613.19	2174.56	2458.57	2152.41	2211.18	2297.72	2396.47	2165.53	2425.38	2294.9	2557.74	2752.1	2594.04	2228.64	2422.82	1565.54	1757.38	1773.43	1945.33	1935.45	1750.02	1628.15	1682.6	1924.2	1714.04	2839.35	2695.63	2625.27	2238.72	2193.11	2634.03
1448715_PM_x_at	NM_010490	cDNA sequence BC094435 /// CCR4 carbon catabolite repression 4-like (S. cerevisiae) /// component of oligomeric golgi complex 6 /// predicted gene 4671 /// SH3-domain GRB2-like (endophilin) interacting protein 1	BC094435 /// Ccrn4l /// Cog6 /// Gm4671 /// Sgip1	1961.15	1977.25	2246.54	2218.53	1996.03	2233.02	1976.25	2219.06	1935.1	2062.97	2069.3	2099.99	1863.86	2155.07	2046.62	2321.7	2436.7	2291.82	2337.58	2845.24	2029.89	2157.32	1894.88	2319.02	1766.3	2599.92	2413.7	2602.5	2703.86	2654.02	2001.05	1662.21	2188.88	2060.77	2236.68	1979.01	2085.59	1866.21	2138.37	2146.7	2757.1	2692.62	2603.86	3142.89	3229.25	2618.66
1436064_PM_x_at	AV004977	ribosomal protein S24	Rps24	2402.27	2994.62	2737.74	2935.8	2644.24	3291.57	3161.95	3168.01	2954.86	3302.01	2774.86	3409.98	2406.35	3141.97	2936.71	3194.41	2861.8	3054.09	2863.61	2828.43	2680.19	3021.08	2645.07	2905.63	2813.87	2744.52	2929.41	3097.19	2639.04	2778.86	3689.21	3784.91	3751.73	3464.79	3454.99	3822.32	3538.97	3475.13	3378.84	3314.75	2964.7	2832.59	2839.69	2312.7	2861.92	2613.88
1434799_PM_x_at	BG793658	aldolase A, fructose-bisphosphate	Aldoa	3045	3147.88	3055.45	2825.04	3126.74	2934	2864.19	2996.69	2895.98	2652.26	2725.68	2901.13	3082.7	2918.85	3429.23	2546.89	2846.97	3151.05	2954.86	3046.12	3153.44	3024.62	2899.75	2987.14	3075.19	2644.32	2495.32	2439.59	2574.5	2640.26	2656.06	2498.24	2603.36	2627.04	2486.38	2731.49	2549.3	2761.61	2583.87	2543.09	2524.68	2508.06	2508.32	2363.18	2080.37	2600.61
1435716_PM_x_at	AI836293	small nuclear ribonucleoprotein N /// SNRPN upstream reading frame	Snrpn /// Snurf	3244.34	3030.97	3080.19	2917.21	3094.74	2708.81	2693.86	2622.18	2548.64	2783.38	3010.91	3038.12	3027.52	2769.33	2645.53	2734.09	3017.64	3014.29	2946.61	2727.92	3048.13	3174.01	2935.01	2883.74	2832.35	2690.6	2740.88	3184.23	2598.17	2868.02	1730.15	2221.26	1853.66	1724.74	1946.42	1770.42	1606.89	1793.4	1740.82	1399.64	2830.42	2807.55	2880.07	2643.62	1972.34	2589.31
1426830_PM_a_at	BB831090	S-adenosylhomocysteine hydrolase-like 1	Ahcyl1	2087.94	1987.67	2284.56	2022.98	2174.95	1979.43	1951.2	2052.34	1885.04	2142.55	2042.88	1841.41	2052.34	2042.08	1744.76	2052.34	1893.59	1967.45	2169.1	2029.9	2253.81	2042.12	2011.81	2037.87	2052.34	2464.75	2637.55	2753.84	2348.68	2568.52	1651.93	1730.82	1625.07	1646.35	1797.02	1641.42	1537.16	1444.37	1623.8	1491.43	3060.16	2692.56	2764.93	2440.88	2155.9	2588.03
1423855_PM_x_at	BC003896	ribosomal protein L17 pseudogene /// predicted pseudogene 10294 /// similar to Ribosomal protein L17 /// similar to Ribosomal protein L17 /// ribosomal protein L17 /// ribosomal protein L17, pseudogene 3	Gm10223 /// Gm10294 /// LOC100041933 /// LOC100046300 /// Rpl17 /// Rpl17-ps3	2611.25	2816.43	2561.41	2440.03	2583.01	2752.96	2977.53	2977.9	2975.78	2789.31	2777.12	3217	2542.26	2897.78	3185.65	2064.81	2798.44	2919.96	2618.89	2792.82	2655.24	2522.68	2583.46	2653.07	2742.7	2435.59	2560.68	2584.94	2551.65	2610.99	3195.28	3235.39	3648.47	3503.5	3209.57	3427.96	3181.26	3240.65	2948.83	3067.39	2706.39	2427.79	2668.34	2354.67	2140.72	2541.59
1427404_PM_x_at	BC004017	enolase 1, alpha non-neuron /// predicted gene 5506 /// similar to enolase 1, alpha non-neuron	Eno1 /// Gm5506 /// LOC100047043	2567.75	2786.15	2365.81	2442.41	2514.55	2593.17	2544.76	2563.98	2839.02	2502.78	2357.62	2910.77	2712.31	2543.94	3016.05	2567.75	2528.78	2664.93	2564.91	2826.11	2657.47	2485.77	3020.95	2668.88	2989.42	2268.84	2069.74	2059.47	2311.54	2356.48	2589.94	2576.69	2868.6	2567.75	2676.79	2917.2	2928.56	3194.14	2581.16	2985.51	2286.37	2039.36	2337.42	2411.72	2233.05	2528.63
1416300_PM_a_at	NM_133668	solute carrier family 25 (mitochondrial carrier, phosphate carrier), member 3	Slc25a3	2550.65	2657.68	2519.38	2929.48	2820.1	2520.21	2508.88	2407.43	2592.06	2373.55	2441.88	2075.05	2437.93	2373.86	2563.61	2404.39	2732.83	2795.87	2471.35	2615.8	2472.07	2513.28	2719.72	2630.43	2502.63	2728.83	2717.4	2682.51	2875.19	2677.33	2183.07	2393.03	2325.5	2492.57	2246.32	2093.25	2211.28	2246.14	2118.43	2435.41	2426.05	2534.78	2790.43	1912.46	2719.3	2524.83
1454971_PM_x_at	BB357514	TSC22 domain family, member 1	Tsc22d1	2763.34	2793.43	2609.7	2560.11	2605.15	2698.67	2736.32	2491.44	2428.08	2583.2	2888.72	2853.22	2567.18	2777.32	3009.08	2677.77	2882.72	2922.3	2676.85	2942.03	2739.35	2920.4	2489.65	2816.39	2733.73	2484.69	2403.45	2368.01	2602.86	2510.65	1839.92	1729.19	1824.55	1812.22	1754.99	1888.05	1957.46	1703.04	1742.88	2077.01	2355.71	2474.53	2363.83	2051.44	2396.39	2524.07
1437413_PM_x_at	AV216244	predicted gene 14303 /// ribosomal protein S29	Gm14303 /// Rps29	2002.53	2651.73	2251.28	1860.15	2688.78	2698.63	2838.56	3082.67	2579.95	2692.95	2088.73	3194.67	2251.28	3199.33	2670.02	1703.76	2565.76	2841.15	2604.19	2601.37	2633.39	2448.2	2146.48	2781.23	2579.62	2091.47	2275.02	2467.79	2060.95	2096.61	2552.65	2826.06	2689.41	2990.02	2619.16	2813.49	2667.53	3081.97	2082.64	2675.97	2204.22	2302.47	2375.79	2336.82	2171.39	2521.53
1448237_PM_x_at	NM_008492	lactate dehydrogenase B	Ldhb	2265.06	2134.16	2167.32	1883.68	2212.76	1945.96	1840.95	1830.58	1827.04	2107.54	2023.15	1668.53	1992.01	2073.52	1820.41	1482.08	2298.28	2377.86	2254.24	2192.69	2317.03	2365.35	1676.62	2340.68	2303.43	2309.2	2350.19	2736.4	2271.25	2307.7	1707.44	1746.62	1537.73	1823.24	1804.55	1715.88	1618.68	1452.5	1477.69	1567.52	2822.33	2634.49	2826.14	1843.81	2163.99	2517.74
1423890_PM_x_at	BC027319	ATPase, Na+/K+ transporting, beta 1 polypeptide	Atp1b1	2698.26	2660.23	2440.77	2401.66	2352.4	2336.6	2252.87	2241.38	2261.14	2312.92	2317.06	2285.76	2416.42	2286.54	2196.11	1729.42	2552.56	2665.23	2649.47	2638.59	2496.41	2519.57	2428.68	2414.45	2327.78	2638.01	2562.1	2570.62	2484.21	2431.43	1951.22	1836.26	1810.33	1887.18	2095.11	1770.68	1772.58	1657.07	1619.26	1938.49	2304.76	2470.7	2562.48	2168.62	2263.82	2480.05
1436757_PM_a_at	AV167903	cytochrome c oxidase, subunit VIb polypeptide 1	Cox6b1	2540.56	2512.07	2312.12	2510.78	2380.8	2271.85	2421.96	2191.65	2194.42	2318.38	2500.08	2531.51	2352.13	2389.25	2373.33	2583.51	2577.67	2682.09	2595.52	2511.99	2475.92	2530.39	2671.89	2442.93	2514.12	2596.97	2704.98	2514.81	2570.01	2670	2281.47	2113.04	2281.47	2310.18	2190.47	2220.38	2249.58	2158.36	2049.36	2341.75	2729.09	2620.77	2749.27	2040.79	2570.74	2479.06
1436822_PM_x_at	AW558862	ribosomal protein L17 pseudogene /// predicted gene 10268 /// predicted gene 10362 /// predicted gene 4329 /// 60S ribosomal protein L17 pseudogene /// hexokinase 1 /// similar to RPL17 protein /// ribosomal protein L17 /// ribosomal protein L17, pseudogene 3	Gm10223 /// Gm10268 /// Gm10362 /// Gm4329 /// Gm6133 /// Hk1 /// LOC100048040 /// Rpl17 /// Rpl17-ps3	2400.65	2694.62	2268.97	2115.21	2612.61	2742.49	2791.6	2856.03	2698.03	2715.73	2879.82	3104.22	2470.93	2808.25	3060.34	1889.59	2643.9	2962.08	2625.8	2641.01	2634.68	2643.9	2211.08	2513.49	2620.66	2434.91	2302.19	2669.34	2562.49	2304.85	2967.24	3327.82	3245.11	3372.7	3160.91	3151.61	3048.93	3143.36	2630.68	3087.26	2493.81	2500.31	2652.34	2433.93	2629.26	2478.96
1438839_PM_a_at	BB106523	tyrosine 3-monooxygenase/tryptophan 5-monooxygenase activation protein, epsilon polypeptide	Ywhae	2875.31	2876.47	2740.02	2872.65	2865.53	2672.45	2675.42	2884.1	2477.16	2800.73	2827.62	2838.02	2691.49	2642.63	2780.23	2992.32	2755.46	2944.65	2837.46	2735.74	2743.47	2569.73	2868.11	2815.14	2633.61	2512.26	2801.44	2658.41	2559.05	2335.75	2179.33	2503.28	1998.82	2274.33	2237.9	2224.46	2506.92	2192.86	2451.2	2584.94	2642.34	2820	2440.84	2357.9	2835.02	2478.18
1422520_PM_at	NM_008691	neurofilament, medium polypeptide	Nefm	964.325	893.515	996.498	1052.08	1004.56	897.828	896.704	798.953	700.558	859.103	935.892	795.704	745.979	802.52	873.639	912.876	1092.48	1140.56	970.967	1033.99	750.551	835.625	1248.72	981.59	860.716	2637.18	3074.83	3611.9	2733.89	2458.13	1787.43	1615.53	1376.38	1886.21	1837.93	1655.16	2090.56	1721.18	1619.02	1842.09	3116.09	3244.9	3532.97	3086.79	2857.64	2476.61
1452790_PM_x_at	AV048277	NADH dehydrogenase (ubiquinone) 1 alpha subcomplex, 3	Ndufa3	2148.36	2134.67	2052.12	2054.44	1888.03	1983.21	1884.02	1743.31	2127.85	1853.48	2083.39	1867.98	2129.56	1703.35	2288.73	2266.06	2236.79	1985.98	2067.17	2076.86	2124.38	2022.86	2168.37	2081.01	2178.55	2594.13	2292.97	2250.8	2585.34	2667.05	2045.67	2014.3	2086.64	2047.65	2057.38	1989.21	2017.61	2064.06	2146.4	2295.68	2556.66	2188.32	2328.81	2728.12	2868.75	2472.7
1418453_PM_a_at	NM_009721	ATPase, Na+/K+ transporting, beta 1 polypeptide	Atp1b1	2373.35	2735	2360.6	2226.81	2762.53	2160.49	2125.16	2291.54	2042.58	2068.36	1853.94	2065.84	2136.49	1854.19	2106.11	1829.2	2527.31	2512.82	2461.15	2744.91	2256.14	2147.86	2602.83	2443.7	2176.28	2576.63	2356.83	2481.97	2546.54	2344.89	1551.61	1438.01	1444.09	1579.83	1744.58	1575.87	1523.79	1474.93	1306.45	1494.34	2512.41	2436.01	2415.51	2288.17	2405.18	2455.86
1423798_PM_a_at	BI693609	eukaryotic translation initiation factor 1	Eif1	2525.96	2674.63	2393.43	2353.19	2822.93	2404.02	2386.76	2931.18	2270.64	2737.79	3169.85	2378.5	2667.37	2547.09	1849.62	1779.33	2497.11	2267.15	2767.72	2193.3	2775.44	2666.04	2049.47	2739.05	2478.83	2355.15	2677.05	2965.27	2044.54	2325.55	2440.57	2908.7	2670.54	2605.22	2468.62	2645.14	2489.35	2371.2	2737.44	1698.78	2684.02	2973.22	2441.55	1725.7	1902.86	2444.26
1455235_PM_x_at	AV216324	lactate dehydrogenase B	Ldhb	1910.16	2012.17	2080.26	1886.91	2045.45	1959.57	1872.89	1669.25	1709.5	1900.68	1643.92	1918.96	1956.06	1974.36	1862.5	1903.34	2019.59	2302.03	2114.89	2032.26	2056.18	2254.53	1725.54	2155.17	2085.42	2339.45	2164.29	2238.07	2266.94	2241.68	1669.9	1598.46	1651.49	1645.53	1876.23	1635.21	1600.16	1436.42	1556.7	1601.06	2719.63	2733.47	2520.26	2249.68	2069.6	2434.68
1416219_PM_at	NM_009078	ribosomal protein L19	Rpl19	2450.73	2512.42	2277.58	2301.28	2325.79	2899.87	2848.02	2850.04	2799.8	2985	2847.03	2951.44	2664.35	2742.3	2852.12	1890.71	2683.54	2466.47	2400.02	2536.21	2402.78	2462.38	2540.6	2351.36	2568.07	2420.63	2465.14	2388.01	2534.03	2326.7	3122.21	3354.79	3465.86	3358.34	3238.96	3038.32	3242.68	3243.45	3199.25	3185.58	2564.58	2414.03	2470.9	2381.47	2066.22	2416.43
1416565_PM_at	NM_025628	cytochrome c oxidase, subunit VIb polypeptide 1	Cox6b1	1999.75	2272.38	2132.03	1981.7	1933.51	1863.22	2045.09	1748.95	2163.63	1734.24	2079.78	1932.37	1952.01	1951.77	2207.33	1739.35	2076.92	2076.92	2076.92	2139.21	2037.46	2121.35	2224.67	2119.76	2055.71	2307.52	2075.94	2250.96	2298.86	2291.82	2032	1776.71	1839.3	2036.9	2003.79	1975.01	2101.45	1893.78	1704.99	2073.53	2119.85	2139.78	2484.08	2236.39	2033.62	2414.53
1423724_PM_at	BC027100	ZW10 interactor	Zwint	2456.32	1896.27	2089.46	2133.32	2381.05	2074.93	2090.87	2124.53	1955.99	2172.72	2089.46	2024.25	2166.75	2041	2178.14	1786.02	1919.85	2105.7	2341.02	2215.76	2046.22	2105.3	1868.32	2247.07	2048.13	2180.64	2819.63	2638.95	2167.01	2085.7	1609.34	1693.9	1628.32	1962.67	1749.62	1844.11	1685.1	1564.79	1661.98	1577.67	2792.92	2679.13	2250.58	1456.88	2231.07	2402.79
1455069_PM_x_at	BF225398	solute carrier family 25 (mitochondrial carrier, adenine nucleotide translocator), member 4	Slc25a4	2268.56	2278.29	2109.43	1878.46	2136.09	2035.7	1780.41	1870.76	1792.7	1807.72	2165.41	1984.78	1731.5	1847.73	2129.53	1461.64	2422.55	2424.94	2304.6	2117.72	2045.67	2040.17	1877.4	2041.47	1974.41	2588.71	2503.87	2499.8	2369.6	2414.67	1674.46	1555.04	1751.67	1868.52	1913.08	1775.87	1643.78	1594.92	1623.49	1819.13	2547.32	2442.83	2192.67	2396.98	2537.48	2393.41
1423111_PM_at	BM213627	ATP synthase, H+ transporting, mitochondrial F1 complex, alpha subunit 1	Atp5a1	2189.67	1949.85	2083.88	2259.99	2479.92	2088.67	1859.73	2022.29	1924.22	2105.87	2125.8	1845.14	2110.59	1964.14	1976.31	1790.02	1903.73	2247.05	2119.71	2196.94	2035.54	2304.86	2099.67	2003.53	1976.65	2291.84	2420.43	2428.96	2433.22	2166.58	1822.26	1931.25	1936.26	1760.81	1862.92	1850.32	1693.34	1682.35	1947.01	1848.46	2529.67	2496.69	2402.93	1832.98	2378.42	2392.94
1416829_PM_at	NM_016774	ATP synthase, H+ transporting mitochondrial F1 complex, beta subunit	Atp5b	1911.65	2028.21	2043.89	1898.5	2381.2	1979.15	1855.24	1904.9	1857.64	1872.58	1633.79	1893.71	1830.82	1851.06	2119.73	2128.91	2159.54	2231.01	2059.19	2208.02	1843.07	1937.03	2070.88	2030.46	1827.49	2108.04	2205.19	2183.62	2074.11	1893.44	1654.64	1711.59	1758.81	1763.29	1670.07	1700.95	1775.52	1585	1616.97	1828.02	1976.7	2181.4	2434.64	2513.36	1954.73	2385.21
1428464_PM_at	AV048277	NADH dehydrogenase (ubiquinone) 1 alpha subcomplex, 3	Ndufa3	2210.36	1942.56	2037.23	2094.76	1787.9	1955.25	1685.07	1691.45	2050.23	1897.28	2127.21	1855.33	2023.19	1756	2217.04	2093.29	2009.97	1950.27	1917.37	2047.1	2188.59	1956.08	1967.24	1985.32	2133.84	2401.34	2548.15	2120.98	2431.2	2587.62	1945.22	1781.68	2018.42	1800.6	2086.76	1926.49	1922.48	1990.66	2099.12	2167.78	2511.37	2102.63	2193.34	2631.61	2585.56	2384.25
1416088_PM_a_at	NM_009091	similar to insulinoma protein (rig) /// ribosomal protein S15	LOC100046223 /// Rps15	2560.7	3048.98	2480.01	2317.04	2592.8	2970.11	3066.18	2815.57	2907.39	2768.99	3088	3389.53	3046.54	3093.23	3286.16	2690.29	3009.47	2851.83	2817.63	3080.51	2808.48	2637.74	3296.58	2801.67	2739	2296.08	2140.45	2319.27	2268.59	2190.23	3110.4	2874.37	3228.14	2735.74	2697.48	3068.75	2827.49	2744.15	2798.04	3171.5	2424.22	2033.02	2222.73	2799.98	2274.16	2364.17
1423676_PM_at	AF354051	ATP synthase, H+ transporting, mitochondrial F0 complex, subunit d	Atp5h	2049.33	2074.62	1861.61	1972.52	2028.31	1903.4	1921.3	1968.84	2060.72	1815.21	2027.71	1938.99	1885.47	1920.88	2262.51	1842.02	2042.76	2155.41	1989.78	2295.24	2072.67	2015.02	1918.35	2109.13	1998.99	2345.75	2107.94	2290.1	2311.57	2158.57	1735.5	1800.18	2022.84	1999.88	1926.87	1846.83	1791.81	1832.6	1546.05	2076.55	2036.7	2034.68	2317.3	2335.88	2060.91	2344.07
1455821_PM_x_at	AV108824	complement component 1, q subcomponent binding protein	C1qbp	2103.71	1781.07	1968.31	1943.98	1926.23	1954.8	1875.36	1853.6	1991.25	1791.16	1759.09	1914.37	2110.73	1884.44	1990.05	2236.35	2125.79	1904.9	2005.43	2112.49	1895.6	2130.91	1996.33	1967.74	2075.7	2119.2	2085.14	2050.08	2134.38	2155.12	2066.98	1838.99	2066.49	1905.75	2021.99	1984.88	1827.82	1991.66	1979.82	1891.99	2263.01	2162.29	2245.91	2182.61	1920.73	2328.37
1416074_PM_a_at	NM_009081	predicted pseudogene 10051 /// ribosomal protein L28 /// ribosomal protein L28, pseudogene 1	Gm10051 /// Rpl28 /// Rpl28-ps1	2203.76	2355.52	2081.09	2075.73	2081.73	2704.54	2614.99	2701.31	2783.67	2412.63	2851.47	2832.06	2649.41	2437.47	2684.96	3128.91	2476.88	2329.43	2341.28	2260.13	2312.53	2074.28	2945.49	2332.8	2252.97	2461.38	2410.87	2396.64	2377.25	2209.33	3353.2	3137.4	3136.98	3120.66	3022.54	2843.6	3175.27	3007.32	3226.07	3040.01	2260.27	2359.34	2141.02	2152.19	2847.32	2327.99
1424017_PM_a_at	U60001	histidine triad nucleotide binding protein 1	Hint1	2275.07	2315.12	2164.47	2268.95	2455.92	2380.13	2589.15	2615.81	2206.4	2326.18	3014.36	2243.93	2358.19	2416.18	2156.88	2316.98	2362.96	2402.18	2300.7	2152.27	2184.68	2302.52	2082.39	2344.57	2115.04	2366.92	2714.66	2979.7	2488.67	2342.38	2482.01	2924.8	2349.66	2667.94	2425.75	2750.53	2731.86	2356.1	2679.64	2387.01	2604.12	2885.7	2770.34	2006.45	2381.38	2323.52
1429256_PM_at	AU067739	maternally expressed 3	Meg3	2479.09	2257.67	2160.41	2314.76	2061.17	1733.62	1696.77	1434.56	1616.53	1927.42	1918.38	1640.05	1212.53	1229.88	1736.08	2094.43	2377.03	2080.41	2338.46	2504.83	2013.56	1948.15	1239.05	1818.36	1671.6	2176.65	2233.08	2080.68	2242.73	2315.12	1597.7	1515.24	884.362	1860.84	1842.99	1517.65	1627.38	1388.39	1569.08	1581.47	2166.88	2367.09	2395.92	1750.69	1872.48	2321.11
1415964_PM_at	NM_009127	stearoyl-Coenzyme A desaturase 1	Scd1	1058.67	1091.73	950.393	1146.57	1024.68	1046.9	991.435	991.288	915.103	956.25	1185.67	1246.38	1106.2	1120.14	1049.13	1136.68	1031.31	1012.52	1016.79	878.669	906.687	958.983	1103.03	895.592	897.417	2650.81	2633.26	2639.22	2703.89	3046.22	1442.65	1298.29	1069.72	1251.47	1397.01	1213.3	1588.45	1041.59	1618.49	1587.56	2408.32	2493.43	2251.51	2537.77	2197.56	2321
1428161_PM_a_at	BI694986	coiled-coil-helix-coiled-coil-helix domain containing 2 /// similar to coiled-coil-helix-coiled-coil-helix domain containing 2	Chchd2 /// LOC100045688	2610.45	1758.88	2762.12	2427.07	3418.39	2687.11	2506.18	3125.6	2506.18	2796	2400.39	1970.19	3172.84	3166.47	1609.02	2195.89	2411.14	2587.49	2779.35	1921.59	2805.34	2810.88	2411.84	2974.01	2771.42	2491.33	3050.32	3367.65	1764.59	2047.33	1954.8	2934.19	2452.44	2196.89	2309.72	2680.24	1878.44	2506.18	2444.24	1772.68	3112.05	3417.74	2434.88	1513.08	2070.8	2316.45
1416406_PM_at	AI323543	phosphoprotein enriched in astrocytes 15A	Pea15a	1298.2	1226.61	1228.07	1277.25	1209.52	1053.68	1062.8	1028.84	1288.85	1132.45	1170.44	1238.43	1302.86	1302.39	1545.38	1435.19	1258.02	1252.99	1252.13	1369.08	1299.58	1277.79	1609.08	1409.26	1364.81	2274.01	1959.6	2147.39	2199.41	2346.78	1944.83	1706.29	1682.34	1867.85	1888.18	1927.43	1976.75	1858.3	1888.3	2176.47	2354.14	2045.79	2194.85	1878.36	1983.81	2310.89
1416365_PM_at	BI154147	heat shock protein 90 alpha (cytosolic), class B member 1	Hsp90ab1	2121.05	2098.17	2284.87	1781.05	2099.91	2149.17	1989.78	2173.14	1979.11	1946.88	1706.11	1991.37	2284.45	1718.67	1669.74	1743.83	2018.06	2367.89	2315.38	1999.15	2053.84	2460.62	2501.79	2239.01	2288.48	2022.26	2408.7	2235.64	1986.86	1988	1718.35	1747.14	1781.76	1847.5	1886.62	2110.3	1849.93	1910.23	1991.73	1841.45	2382.88	2417.18	1974.15	2416.2	2008.59	2303.4
1422475_PM_a_at	NM_016959	predicted gene 10119 /// predicted gene 9000 /// ribosomal protein S3A	Gm10119 /// Gm9000 /// Rps3a	2129.51	2145.45	2088.08	1758.03	2191.05	2369.68	2282.64	2386.64	2479.83	2578.3	1844.44	2558	2174.32	2873.74	2059.01	2020.76	1811.89	2219.13	2108.48	2145.14	2206.58	2124.55	1826.12	2427.3	2216.66	2133.88	2193.2	2683.51	1876.84	1992.16	2392.89	3055.02	3413.09	2604.16	2452.45	2936.02	2530.93	2811.13	2497.74	2296.22	2267.39	2411.8	2364.63	1700.22	1684.55	2298.23
1432466_PM_a_at	AK019319	apolipoprotein E	Apoe	2038.86	2287.92	2128.13	1560.55	2144.32	2992.55	2806.61	2524.18	3114.51	3029.48	2761.65	3045.74	2666.04	2359.12	2220.62	2029.91	2199.4	2484.33	2230.88	1874.57	2365.29	1935.7	2129.6	2333.16	2337.34	2340.48	2320.19	2219.98	2084.5	2185.47	4136.85	4434.42	3902.11	5303.92	4146.1	3401.73	3270.22	3861.9	3648.88	1727.94	2141.69	2187.56	1932.21	1978.08	2291.39	2296.6
1436874_PM_x_at	BM210336	solute carrier family 25 (mitochondrial carrier, adenine nucleotide translocator), member 5	Slc25a5	1755.06	1823.2	1673.51	1546.86	1873.5	1848.51	1697.6	1644.7	1637.75	1541.62	1748.64	1721.84	1631.57	1577.72	1868.35	1279.26	1787.51	2004.3	1720.62	1857.3	1812.4	1638.32	1556.44	1663.92	1740.41	2206.24	2041.75	2031.98	2008.33	2176.62	1973.42	1761.49	2163.63	2259.21	2010.36	2001.52	1865.48	1861.93	1701.03	1991.65	2142.39	2176.55	2148.22	2313.75	2145.67	2290.58
1454620_PM_x_at	AV213405	predicted gene 11263 /// predicted gene 13654 /// 40S ribosomal protein S6 (Phosphoprotein NP33) /// ribosomal protein S6 pseudogene /// predicted gene 6476 /// predicted gene 8779 /// similar to 40S ribosomal protein S6 /// similar to 40S ribosomal protein S6 /// ribosomal protein S6	Gm11263 /// Gm13654 /// Gm14138 /// Gm16409 /// Gm6476 /// Gm8779 /// LOC236932 /// LOC639593 /// Rps6	1939.86	2196.21	1775.99	2117.13	2021.31	2293.24	2195.49	2441	2267.46	2263.99	2662.52	2156.29	2176.49	2316.66	2594.27	2022.9	2119.49	2138.34	2081	1919.02	2101.67	1690.2	2285.83	2002.62	2133.24	2351.33	2165.38	2278.65	2178.93	2222.99	2567.02	2688.18	2428.02	2866.44	2684.86	2392.65	2600.53	2479.24	2132.55	2895.25	1698	2257.78	2373.15	1663.39	2461.12	2288.27
1448361_PM_at	BB833716	tetratricopeptide repeat domain 3	Ttc3	2275.87	2561.66	2338.68	2048.81	2096.24	1982.29	2163.43	1865.5	2068.2	1864.99	1925.48	1982.29	1912.09	2197.18	2222.16	1983.87	2451.37	2386.03	2123.58	2584.08	2281.18	2163.12	2017.81	2659.45	2311.05	2058.91	1844.75	1890.02	1982.29	2016.89	1286.82	1181.62	1275.39	1457.15	1392.94	1399.86	1174.72	1204.48	934.553	1221.05	1874.13	1983.54	2243.84	2213.9	2078.44	2287.88
1434670_PM_at	AU067810	kinesin family member 5A	Kif5a	2911.3	3075.52	2875.84	3308.5	3397.12	2518.58	2766.65	2721.65	2931.78	2967.93	2763.89	2815.66	2924.37	3335.79	3218.26	3424.63	2871.23	3155.27	2923.46	2780.11	3075.52	2871.12	3032.39	2905.13	3086.22	2145.53	2369.36	2311.38	2394.85	2294.34	1453.23	1440.99	1273.26	1622.62	1594.8	1323.9	1521.93	1335.21	1636.51	1484.08	2315.89	2351.53	2273.67	2125.54	2545.06	2286.78
1433984_PM_a_at	AV016940	malate dehydrogenase 2, NAD (mitochondrial)	Mdh2	2399.32	2377.53	2326.96	1973.09	2175.16	1997.29	2073.17	2153.55	2153.55	2259.11	2181.44	1946.9	2273.26	2150.14	1840.4	1862.66	2173.86	2399.24	2334.12	2440.87	2333.43	2414.09	1930.32	2266.93	2219.03	2559.23	2391.05	2281.82	2483.3	2380.15	1824.74	1784.53	2039.43	1887.87	1905.96	2078.19	1978.55	1955.67	1828	1536.59	2295.65	2294.74	2104.2	1640.13	1873.58	2286.36
1416058_PM_s_at	NM_020615	ATP synthase, H+ transporting, mitochondrial F1 complex, gamma polypeptide 1	Atp5c1	2089.14	2027.89	1896.38	1926.45	2030.56	1862.25	1959.28	1758.37	1956.64	1981.55	1884.86	1891.95	1724.47	1987.88	2051.9	1906.77	1985.55	2222.45	2057.31	2162.66	1962.47	1918.88	1765.02	1929.51	1903.92	2247.01	2184.53	2118.85	2205.26	1993.44	1817.2	1768.28	1890.45	1890.84	1869.27	1808.82	1719.75	1802.11	1753.71	1789.03	2276.53	2141.15	2269.24	2110.73	1899.69	2273.23
1448153_PM_at	NM_007747	cytochrome c oxidase, subunit Va	Cox5a	2072.24	1875.92	1857.09	1675.01	1896.48	1692.49	1585.15	1744.56	1673.01	1776.29	1537.72	1673.8	1956.81	1632.55	1737.58	1331.41	1876.93	2027.23	1930.06	1836.4	1770.17	1939.85	1674.63	1857.92	1815.33	2313.07	2169.34	2331.63	2245.59	2199	1809.72	1754.55	1767.23	1706.12	1749.52	1831.28	1532.95	1730.48	1647.21	1740.06	2323.27	2342.43	2141.77	1771.36	1819.1	2272.35
1436586_PM_x_at	BE368859	ribosomal protein S14	Rps14	2371.99	2461.21	2304.74	2261.27	2305.1	2560.16	2696.61	2882.26	2859.32	2630.55	2837.74	2673.42	2869.78	2658.73	2598.17	2197.54	2600.06	2460.03	2389.5	2309.78	2552.89	2441.88	2730.2	2488.44	2521.19	2123.58	2128.19	2200.88	2354.66	2096.34	2745.26	3176.95	3042.62	2834.01	2804.55	2853.95	2712.41	2721.18	2582.74	2612.19	2355.46	2124.09	2249.04	2078.79	2425.49	2269.01
1434499_PM_a_at	AV219418	lactate dehydrogenase B	Ldhb	1694.64	1866.72	1802.49	1867.11	1741.73	1625.12	1544.33	1631.12	1627.94	1766.91	1896.24	1594.91	1707.31	1816.72	1629.57	2455.48	2091.97	2046.84	2028.53	1762.33	1942.61	2083.25	1806.18	1878.21	1825.43	2138.51	2082.08	2091.16	2334.18	1998.46	1344.43	1365.51	1367.53	1614.36	1509.92	1435.48	1463.36	1223.27	1522.86	1482.11	2088.49	2356.94	2385.48	2118.11	2581.79	2268.1
1424562_PM_a_at	BC026925	solute carrier family 25 (mitochondrial carrier, adenine nucleotide translocator), member 4	Slc25a4	1854.34	1913.69	1712.3	1257.33	1694.98	1537.64	1614.53	1446.25	1701.14	1500.54	1285.05	1712.58	1431.65	1826.44	1837.72	1245.72	1629.34	2188.24	1775.29	1978.69	1833.53	1511.95	1496.57	1971.08	1723.33	2140.18	1948.71	1974.1	1957.57	1850.91	1344.09	1202.43	1800.5	1688.16	1616.79	1567.95	1243.24	1309.52	1021.58	1487.45	1970.17	2039.68	2315.08	2434.85	1903.04	2266.57
1433592_PM_at	AW543361	calmodulin 1	Calm1	2828.41	2863.32	2618.01	3094.42	2948.02	2473.55	2697.39	2684.33	2378.38	2749.05	3240.12	2893.29	2526.47	2908.55	2744.97	1916.16	2826.91	3118.77	2809.82	2737.29	2558.79	2838.29	2689.87	2804.5	2276.74	2483.32	2654.86	2634.76	2963.76	2340.39	1722.6	1796.67	1428.38	1716.95	1760.43	1507.64	1715.91	1519.35	1716.38	1616.19	2478.08	2608.32	2669.09	2341.46	2212.74	2262.19
1450150_PM_a_at	NM_016738	predicted gene 10071 /// predicted gene 12918 /// predicted gene 15710 /// ribosomal protein L13	Gm10071 /// Gm12918 /// Gm15710 /// Rpl13	2469.05	2815.47	2396.53	2463.7	2407.75	2949.18	2892.71	2988.41	2826.43	2861.52	3100.54	3088.02	2831.22	2805.14	3219.16	2577.67	2618.05	2482.07	2411.44	2655.01	2607.66	2673.73	2916.25	2508.55	2664.8	2219.46	2208.86	2285.09	2174.44	2263.2	3338.68	3546.72	3561.2	3026.99	2962.26	3245.43	3308.42	3266.34	3130.76	3294.75	2326.78	2309.15	2367.87	2056.84	2604.74	2258.8
1419062_PM_at	NM_013813	erythrocyte protein band 4.1-like 3	Epb4.1l3	1311.02	1296.97	1304.3	1434.97	1413.07	1170.69	1123.36	1060.6	1113.55	1053.49	912.035	1025.71	1216.98	1148.93	1018.75	1250.81	1354.21	1393.83	1273.78	1334.7	1279.57	1340.8	1248.43	1267.7	1217.85	2112.28	2397.32	2692.84	2194.15	2321.5	1324.93	1368.65	1496.32	1445.45	1634.37	1526.49	1392.64	1456.62	1446.35	1381.1	2335.74	2301.01	2472.17	2197.56	1985.78	2254.75
1448157_PM_s_at	NM_052835	ribosomal protein 10	Rpl10	2127.55	2151.96	2317.95	1656.3	2446.49	2837.89	2750.86	2807.76	2851.38	2915.52	1983.54	2766.5	2903.5	2970.5	2839.46	1826.91	2144.5	2494.93	2342.91	2464.95	2403.22	2508.41	2349.85	2604.3	2815.21	2112.71	2098.99	2497.11	1913.78	2186.25	2935.71	3180.91	3497.52	3313.08	3301.19	3395.24	2904.54	3303.08	2951.23	2989.28	2413.48	2157.19	2392.56	2078.25	1760.33	2252.08
1460680_PM_a_at	BC025918	similar to HL23 ribosomal protein /// ribosomal protein L23	LOC100044627 /// Rpl23	1577.37	1867.98	1760.89	1627.13	1829.9	2218.01	2098.56	2141.94	2276.41	2089.19	1760.82	1714.8	1524.45	2128.64	2319.29	1962.55	1935.56	1836.06	1805.13	1968.21	1899.09	1720.14	1458.08	1848.47	2086.87	2113.65	1871.65	2067.8	2009.91	2273.85	3081.93	3075.56	4145.08	3265.03	2987.92	3114.67	2651.1	3437.25	2148.73	3095.31	1941.43	1791.79	2228.27	1955.36	1956.99	2247.67
1448737_PM_at	AF052492	tetraspanin 7	Tspan7	3190.97	3221.82	3353.98	3424.85	3477.95	2579.76	2848.9	2788.7	2726.6	2887.36	2599.91	2361.67	2728.3	2848.65	2974.7	2873.53	2838.69	3131.99	3015.78	3288.85	3263.56	3141.89	3136.13	3245.04	2962.36	2247.92	2379.99	2200.38	2343.2	2000.6	1411.83	1368.67	1509.5	1471.51	1527.34	1559.96	1283.49	1473.38	1374.47	1378.93	2235.29	2341.27	2252.35	1566.63	2133.79	2241.8
1415781_PM_a_at	NM_133354	predicted pseudogene 10241 /// predicted gene 13430 /// SMT3 suppressor of mif two 3 homolog 2 (yeast)	Gm10241 /// Gm13430 /// Sumo2	2828.83	2882.93	2799.5	2721.64	3337.19	2757.47	2740.65	3066.14	2678.07	2927.34	2365.68	3063.52	2938.46	3345.2	2754.7	2250.18	2831.12	2809.05	2816.17	2904.64	2773.85	2795.39	2425.58	2970.18	2548.43	2036.9	2231.91	2405	1980.57	1931.1	2241.53	2478.44	2413.35	2166.77	2130.86	2492.44	2550.91	2524.47	2040.15	1822.39	2255.15	2334.36	2271.53	2008.96	1679.81	2240.26
1448219_PM_a_at	AV027921	tyrosine 3-monooxygenase/tryptophan 5-monooxygenase activation protein, zeta polypeptide	Ywhaz	3239.73	2695.86	2995.19	2818.77	3493.01	2648.22	2866.81	3432.14	2855.45	3010.46	2966.31	3113.58	2752.01	2809.99	2920.39	2609.52	3250.55	3459.59	3251.21	3462.97	3296.49	3331.46	3824.1	3743.64	3054.28	2041.94	2242.78	2671.21	2033.16	1936.51	1799.52	2083.01	1901.93	1893.59	1915.97	2068.53	2040.71	1980.59	1966.8	2023.43	2205.89	2184.1	2319.46	2240.6	2173.85	2237.12
1452196_PM_a_at	BC003962	NCK-associated protein 1	Nckap1	2470.5	2728.75	2695.61	2616.63	2603.88	2207.73	2537.92	2568.47	2425.96	2309.43	2253.71	2338.57	2259.64	2443.81	2856.1	2613.26	2732.27	2491.34	2440.84	2755.27	2632.36	2537.94	2431.32	2694.51	2415.45	2220.88	2312.17	2160.12	2275.12	2244.43	1657.02	1487.58	1596.21	1816.46	1760.58	1663.18	1629.15	1498.29	1545.51	1824.02	2187.04	2208	2444.29	1607.64	2391.82	2236.35
1454716_PM_x_at	AA960638	cytochrome c oxidase, subunit Vb	Cox5b	2455.67	2394.91	2296.38	2224.31	2229.45	1951.52	2046.01	2196.68	1925.1	2215.33	2175.69	1979.45	2282.84	2193.45	1985.1	2021.42	2279.87	2340.78	2268.93	2202.4	2369.35	2342.44	1999.26	2225.55	2234.74	2350.57	2441.23	2680.19	2406.76	2437.82	1877.4	2081.18	1933.07	1809.18	1993.6	2220.48	2015.43	1942.36	1957.68	2036.18	2579.61	2428.99	2330.57	2271.69	2332.28	2233.08
1428608_PM_at	AW494458	myosin, light chain 12B, regulatory	Myl12b	2207.35	2035.76	2182.13	2283.56	2104.83	2191.19	2174.17	2063.31	2082.07	2213.36	1726.04	1633.94	2207.17	2100.75	1999.53	1796.58	1792.18	1661.89	2085	2052.92	2065.24	2182.56	2035.33	1999.15	2199.71	2037.51	2139.55	2123.62	1803.54	2163.61	1804.98	1951.64	2075.82	2052.4	1932.48	2049.03	1698.43	2066.33	1924.81	1989.58	2174.24	2326.49	2245.23	1565.69	1666.89	2232.54
1438194_PM_at	AW488243	solute carrier family 1 (glial high affinity glutamate transporter), member 2	Slc1a2	2636.85	2587.31	2567.52	2286.2	2437.16	2225.97	2386.2	2150.43	2270.04	2326.45	2397.55	2434.47	2569.41	2581.13	2305.5	1953.71	2642.2	2584.13	2594.34	2595.43	2759.3	2682.43	2228.06	2676.47	2553.35	2222.57	2414.64	2242.98	2435.3	2103.69	1725.6	1752.66	1409.27	1994.55	1784.33	1739.56	1792.49	1520.21	1480.55	1681.3	2286.2	2495.89	2249.99	1670.33	1977.11	2232.08
1423455_PM_at	BF787570	predicted gene 9800 /// prothymosin alpha	Gm9800 /// Ptma	1842.35	2189.51	2101.6	1865.9	2259.82	2606.25	2594.41	2479.47	2331.64	2436.64	1949.1	2299.04	2078.27	2338.27	2333.55	2008.22	2083.55	2348.11	1920.79	2027.12	2162.72	2089.97	2021.06	2233.2	2304.55	2157.82	2246.5	2407.58	2129.94	2228.78	2639.82	2694.69	3101.03	2642.23	2542.14	3120.59	2576.12	2995.51	2552.53	2847.13	2059.15	2167.26	2024.91	2364.79	2140.32	2228.22
1416352_PM_s_at	NM_134118	trans-2,3-enoyl-CoA reductase	Tecr	1529.32	1687.76	1500.41	1332.3	1206.32	1451.57	1398.76	1405.13	1467.99	1369.33	1564.16	1579.05	1622.91	1345.21	1451.44	1742.6	1791.24	1826.9	1823.83	1680.24	1600.76	1601.33	2170.91	1601.03	1556.03	2373.99	2220.98	1981.11	2269.38	2316.52	1397.27	1109.63	1270.09	1512.12	1526.41	1328.74	1456.39	1281.97	1300.3	1567.33	2338.43	2352.34	2174.1	2085.23	2382.83	2223.76
1420880_PM_a_at	NM_018753	tyrosine 3-monooxygenase/tryptophan 5-monooxygenase activation protein, beta polypeptide	Ywhab	3004.99	2856.39	3017.64	2725.03	3215.46	2916.35	2966.12	2911.29	2585.44	3008.38	3001.69	2598.73	3094.14	3095.85	2271.87	2379.33	2669.64	2861.77	2999.04	2778.35	2911.91	3296.12	2506.67	3077.74	2937.94	2131.27	2473.96	2712.69	2177.66	2083.62	1983.41	2226.53	2142.03	2015.52	2089.78	2326.16	1992.83	2195.57	2164.41	2076.59	2634.37	2585.44	2469.26	1930.92	1883.02	2221.79
1430288_PM_x_at	AK007850	ribosomal protein S21	Rps21	2208.21	2395.55	2067.07	2093.9	2255.33	2595.38	2650.86	2701.12	2559.67	2579.57	2226.16	2709.56	2389.28	2738.82	3087.76	1717.88	2563.25	2647.07	2349.18	2578.05	2442.29	2347.88	2514.82	2508.26	2471.41	2066.72	2130.43	2134.41	1764.15	1969.89	2476.64	2509.01	2755.99	2774.5	2526.07	2469.02	2625.42	2464.12	2057.82	2421.95	2143.01	2027.11	2395.55	2196.31	1784.9	2219.06
1415879_PM_a_at	BC012413	ribosomal protein, large P2	Rplp2	2214.21	2326.48	2289.53	1929.43	2582.9	2581.38	2604.93	2679.88	2691.68	2664.3	2415.87	2585.59	2685.09	2757.86	2735.98	1461	2252.9	2325.56	2359.7	2343.6	2200.09	2341.26	2123.29	2262.24	2359.96	2101.67	2055.06	2101.95	2130.48	2101.83	3056.74	3319.65	3188.42	2993.04	2909.36	3071.28	3032.64	2892.09	2870.96	2891	2214.58	2009.02	2149.23	1968.17	1770.01	2214.03
1433604_PM_x_at	BG065457	aldolase A, fructose-bisphosphate	Aldoa	2717.62	2791.72	2509.91	2890.17	2760.54	2408.01	2638.14	2848.7	2472.44	2655.75	2895.84	2774.03	2646.24	2533.7	2684.69	2494.36	2699.73	2836.69	2606.86	2720.15	2664.94	2687.2	2751.7	2555.66	2329.78	2149.86	2329.95	2404.45	2401.7	2235.43	2224.42	2536.63	2401.15	2035.72	2205.51	2303.87	2593.42	2275.16	2487.15	2386.97	2160.97	2253.8	2240.22	2485.67	2517.45	2206.55
1416330_PM_at	NM_133655	CD81 antigen	Cd81	1199.37	1234.13	1530.9	1447.69	1761.2	1716.14	1731.74	1855.28	1785.47	1681.21	1438.9	1424.92	1821.85	1923.92	1811.09	1922.32	1190.91	1260.76	1330.06	1399.17	1491.01	1230.51	1590.62	1552.79	1562.04	1969.01	2176.02	2555.99	2118.59	2345.85	1903	2177.8	2177.89	1998.96	2027.84	2129.03	1990.48	2026.2	1446.41	1970.59	1914.15	2174.57	2413.27	1782.91	2416.16	2203.52
1454813_PM_at	BG295413	coiled-coil domain containing 72	Ccdc72	2553.58	2595.41	2463.57	2656.26	2310.28	2386.54	2510.9	2364.45	2427.02	2391.07	2741.57	2562.16	2454.34	2334.85	2728.76	2270.94	2647.26	2459.88	2567.03	2587.01	2420.5	2456.22	2371.51	2358.85	2387.48	2377.69	2386.81	2240.44	2616.46	2417.21	2424.61	2124.75	2366.87	2230.11	2357.39	2165.68	2434.44	2198.64	2426.81	2627.04	2490.09	2266.59	2411.88	2293.21	2628.25	2201.27
1425942_PM_a_at	AF254879	glycoprotein m6b	Gpm6b	2000.36	1787.96	1917.57	1768.34	1877.86	1547.85	1506.96	1523.67	1521.2	1559.44	1701.44	1710.96	1523.05	1292.23	1359.71	2035.59	1597.17	2075.12	1893.67	1852.22	1922.85	1772.37	1591.58	1947.25	1704.71	2248.95	2092.42	2534.81	1969.18	2267.43	1272.75	1391.64	1070.46	1650.16	1445.66	1230.1	1148.85	1146.27	1197.31	881.355	2301.78	2212.43	2070.35	1979.86	2006.72	2200.61
1429681_PM_a_at	AK020708	trans-2,3-enoyl-CoA reductase	Tecr	1564.58	1590.85	1700.62	1515.51	1665.09	1452.1	1528.3	1581.99	1400.24	1435.01	1420.04	1345.74	1700.07	1489.16	1632.92	1787.3	1578.74	1734.53	1745.12	1526	1633.75	1663.02	1765.93	1725.13	1533.65	2202.38	2348.08	2301.07	2321.92	2042.64	1362.34	1281.74	1417.46	1339.55	1420.67	1445.04	1425.9	1500.72	1372.14	1401.29	2319.98	2234.04	2370.98	1984.85	1995.8	2198.87
1422613_PM_a_at	NM_013721	ribosomal protein L7A	Rpl7a	2151.43	2018.46	1846.64	1699.79	1791.16	2154.54	2281.42	2283.57	2468.07	2200.13	2237.61	2473.01	2156.74	2155.28	2557.45	2099.27	2087.17	2147.34	1900.57	2102.08	2014.21	1877.47	2050.76	2030.77	2156.23	2112.08	2211.49	2006.48	1966.75	2048.44	3017.03	2985.44	2900.66	2953.5	2668.64	2765.47	2746.95	2773.77	2561.12	2950.55	2113.7	2041.1	1986.44	2532.51	2311.79	2197.58
1434814_PM_x_at	BE992059	glucose phosphate isomerase 1	Gpi1	2671.4	2613.7	2590.94	2895.14	2515.43	2438.31	2640.96	2524.47	2487.2	2626.66	2566.34	2757.23	2745.46	2627.2	2516.31	2612.63	2445.26	2475.36	2596.21	2550.08	2611.98	2673.38	2650.52	2501.97	2774.26	1962.11	2096.42	2142.28	2108.29	2060.62	2347.29	2251.74	2429.92	2234.39	2291.45	2392.63	2223.22	2320.38	2550.44	2391.32	2267.43	2179.47	2107.7	1974.11	1968.66	2194.1
1415970_PM_at	NM_053071	cytochrome c oxidase, subunit VIc	Cox6c	2192.97	2216.53	2137.11	1753.66	2268.96	2098.4	2051.28	1886.88	1997.25	1935.73	2246.61	2274.66	2037.88	1963.88	2098.11	1569.09	2138.78	2145.2	2070.87	2001.7	2026.95	1986.89	2041.57	2115.43	2038.52	2112.2	2385.03	2514.11	2301.54	2245.43	1878.8	1901.84	1879.49	1934.41	1931.54	1852.29	1845.7	1801.82	1861.48	1833.35	2301.73	2120.1	2273.14	1969.67	2365.93	2185.01
1437993_PM_x_at	BB221333	quinoid dihydropteridine reductase	Qdpr	1452.15	1520.76	1576.05	1350.59	1597.81	1274.81	1312.74	1190.73	1341.74	1395.78	1039.94	1233.61	1351.7	1292.9	1461.37	1523.88	1468.33	1625.95	1676.18	1586.13	1586.13	1586.13	1475.94	1650.85	1351.15	2211.29	2322.19	2064.24	1848.55	2017.7	1529.09	1437.12	1563.76	1741.25	1621.32	1351.83	1458.09	1353.51	1177.76	1552.11	2307.18	2109.75	2320.56	1529.04	2076.47	2183.62
1418062_PM_at	NM_007906	eukaryotic translation elongation factor 1 alpha 2	Eef1a2	2990.13	3061.6	2887.46	2562.25	2851.66	2532.49	2701.34	2614.82	2634.01	2595.51	2564.05	2753.48	3005.47	2654.1	2281.04	2800.14	2687.11	2965.12	2952.26	2847.46	2907.08	2858.75	3028.7	2991.21	2823.45	2457.47	2477.99	2169.29	2263.18	2110.84	1745.94	1503.55	1721.44	1754.84	1846.49	1682.87	1735.65	1478.72	1439.45	1603	2472.59	2538.47	2208.63	1859.57	2184.47	2175.69
1424029_PM_at	BC017540	TSPY-like 4	Tspyl4	1793.01	1885.8	1898.47	1914.62	1796.49	1673.28	1788.35	1664.55	1702.69	1599.98	1608.07	1640.6	1653.15	1732.81	1839.99	1537.98	1883.6	2059.51	1821.64	2020.61	1603.55	1815.43	2180.07	1950.67	1577.07	2161.91	2167.76	2259.15	2059.24	2168.56	1476.2	1455.66	1366.99	1554.62	1650.58	1395.26	1420.23	1368.07	1265.17	1355.23	2161.14	2405.36	2366.36	1900.69	2179.79	2163.86
1423664_PM_at	BC002107	quinoid dihydropteridine reductase	Qdpr	992.396	1059.12	999.957	1152.8	1063.78	838.942	783.177	762.308	821.721	898.401	835.968	710.167	797.149	781.223	971.256	1063.39	1110.9	1246.01	1097.66	1285.34	996.433	959.843	1419.11	1094.46	871.423	2052.82	1796.73	2100.67	1848.55	1933.15	1063.09	1100.67	1101.22	1291.84	1212.41	951.554	1045.63	910.804	795.4	1065.71	1971.9	1750.27	2069.85	2053.09	2046.61	2162.92
1426508_PM_at	BB183081	glial fibrillary acidic protein	Gfap	265.858	226.668	262.72	237.433	208.623	1462.18	1425.33	1568.7	2001.7	1433.8	1294.93	1416.26	1554.5	1281.06	1595.81	290.24	267.103	279.942	236.614	263.584	241.943	202.135	383.001	312.186	998.75	2377.24	2175.63	1867.91	2245.01	2250.27	2953.57	2703.65	3081.76	3257.35	2884.96	3249.12	3504.84	3172.8	2861.03	3657.97	2063.02	1983.31	1667.19	2414.34	1735.28	2161.58
1449196_PM_a_at	NM_024277	predicted gene 9354 /// similar to fusion protein: ubiquitin (bases 43_513); ribosomal protein S27a (bases 217_532) /// ribosomal protein S27A	Gm9354 /// LOC100042019 /// Rps27a	2075.27	1988.99	2094.11	2332.01	2390.53	2518.2	2477.68	2609.2	2430.74	2492.77	2772.23	2304.92	2695.68	2584.56	2680.98	2040.19	2124.67	1784.42	2143.47	1893.23	2064.66	2230.79	2224.06	2111.69	2128.46	2161.66	2448.91	2408.57	1992.68	1947.47	2534.72	2918.34	2747.98	2739.09	2498.82	2535.78	2773.97	2676.63	2952.2	2845.63	2478.35	2548.8	2454.59	2009.79	2279.42	2151.64
1427875_PM_a_at	BG794429	ribosomal protein L34	Rpl34	1553.92	1913.03	1859.13	2181.53	2066.81	2338.17	2843.54	2424.06	2537.97	2301.78	2139.11	2676.34	2316.28	2448.79	2620.06	2297.5	2093.39	2266.74	1995.99	2249.53	1940.77	1773.42	2557.06	1996.18	1951.37	1955.32	1880.34	1891.87	1965.28	2238.91	2967.11	3002.93	3017.64	3196.53	2785.94	2667.61	3334.24	2777.63	2630.43	2841.95	2005.6	2019.92	2208.69	2284.21	2182.08	2149.49
1424085_PM_at	BC011114	NADH dehydrogenase (ubiquinone) 1 alpha subcomplex, 4	Ndufa4	1664.57	1745.1	1837.95	2039.89	2055.96	1552.5	1571.21	1543.17	1440.77	1560.13	1649.21	1429.94	1250.85	1664.45	1908.89	2160.45	1850.06	1743.1	1796.62	1938.25	1764.83	1645.42	1506.54	1781.73	1734.76	2076.24	2112.31	2018.2	2276.06	2123.16	1283.65	1299.88	1378.57	1451.62	1385.82	1470.02	1335.2	1403.62	1302.17	1471.67	2235.94	2019.46	2113.31	2399.11	2121.62	2147.72
1451002_PM_at	AA034553	aconitase 2, mitochondrial	Aco2	1749.39	1925.43	1688.71	1893.3	1796.4	1671.77	1687.73	1546.48	1674.66	1683.08	1649.09	1725.38	1698.18	1756.33	1948.67	2060.33	1897.52	1854.88	1783.52	1906.08	1781.76	1652.35	2030.35	1746.73	1617.94	2126.69	1985.83	1794.07	2342.27	2101.69	1462.64	1457.51	1428.26	1607.23	1572.44	1258.99	1498.32	1253.15	1368.21	1604.58	1892.95	1814.51	2119.52	1839.83	1992.43	2145.59
1424251_PM_a_at	BC021374	heterogeneous nuclear ribonucleoprotein D-like	Hnrpdl	2730.14	2741.73	2743.39	3015.34	2861.05	2520.28	2398.38	2448.38	2149.54	2551.51	2514.63	2423.99	2054.83	2089.2	1959.55	2564.54	2815.85	2536.69	2631.28	2730.59	2441.19	2292.25	1791.33	2162.43	2057.97	2007.64	2120	2285.98	2191.76	2154.44	2106.43	2005.29	1768.49	1701.69	1896.49	1958.41	1973.02	1998.59	1924.38	2083.4	2250.76	2281.35	2257.26	1987.98	1829.01	2141.52
1424185_PM_a_at	BC017619	mortality factor 4 like 1	Morf4l1	1638.35	1532.19	1584.38	1677.85	1784.7	1782.26	1840.97	1733.89	1822.77	1714.17	1549.78	1388.36	1265.76	1549.33	1491.55	1570.32	1631.14	1560.09	1670.93	1670.02	1542.7	1709.37	1782.98	1913.15	1749.49	1916.32	2222.28	2217.41	1784.7	1861.79	1569.21	1874.78	1867.42	1912.82	1684.46	1626.38	1496.54	1762.56	1461.29	1589.21	1947.51	2240.47	2597.89	2295.01	2203.74	2136.6
1451152_PM_a_at	BC027319	ATPase, Na+/K+ transporting, beta 1 polypeptide	Atp1b1	2484.5	2385.72	2697.56	1913.65	2744.64	2270.59	1974.4	2203.82	2165.84	2090.97	2180.29	2181.12	2348.06	2327.09	1918.32	1411.27	2104.96	2649.36	2415.64	2291.53	2432.62	2528.01	1923.09	2632.06	2489.09	2318.1	2455.63	2710.38	1986.63	2385.91	1667.1	2135.55	1791.31	1646.73	1773.78	1973.62	1591.37	1751.2	1562.79	1541.15	2361.79	2596.55	2383.62	1775.7	2070.7	2134.99
1423860_PM_at	AB006361	prostaglandin D2 synthase (brain)	Ptgds	3156.96	3457.49	3251.31	3093.97	3604.52	4151.09	3241.69	3292.68	3277.06	3008.24	2969.7	3753.28	3781.31	3980.8	3260.79	3199.46	3825.49	3889.09	3295.82	3517.03	3455.1	3137.46	3319.43	3676.39	3225.78	1905.04	1808.94	2376.94	1995.88	2014.29	1567.06	1303.9	1756.06	2318.26	1689.75	1094.68	1187.67	1127.14	1235.49	1387.91	1876.25	2026.35	1745.41	1834.62	1882.45	2120.81
1435151_PM_a_at	AW108231	ribosomal protein S3	Rps3	2005.1	2167.58	1924.73	1840.76	1887.63	2357.62	2352.83	2262.43	2471.75	2251.28	2427.21	2572.05	2563.68	2323.46	2717.32	2065.16	2223.41	2332.59	2100.75	2170.32	2214.84	2142.43	2619.31	2085.55	2281.01	2184.9	2059.82	2050.2	2042.42	1946.89	2660.78	2843.26	2900.05	2625.89	2637.95	2663.86	2749.54	2657.58	2572.41	2720.88	2162.04	2061.32	2159	2672.17	2436.73	2113.43
1448136_PM_at	BC003264	ectonucleotide pyrophosphatase/phosphodiesterase 2	Enpp2	1244.14	1788.37	1582.38	1680.26	1755.22	1985.63	1573.8	1951.26	1743.99	1713.64	1359.1	1625.22	1549.7	1680.26	1669.38	1350.98	1448.77	1800.4	1785.6	1755.15	1130.56	1300.48	1230.55	1515	1836.19	2052.84	2145.21	2415.72	2339.39	2235.25	1271.65	1457.38	1255.42	1413.15	1625.78	1239.8	1208.39	1222.96	1191.61	1410.38	1719.69	2095.34	2236.47	1780.55	1971.02	2111.79
1431765_PM_a_at	AK004568	predicted gene 11599 /// predicted gene 11687 /// predicted gene 12091 /// 40S RIBOSOMAL PROTEIN S2 /// predicted gene 12922 /// ribosomal protein S2 pseudogene /// predicted gene 4968 /// predicted gene 5921 /// predicted gene 6139 /// predicted gene 6266 /// ribosomal protein S2 pseudogene /// predicted gene 6433 /// predicted gene 7143 /// predicted gene 8225 /// ribosomal protein S2 pseudogen…	Gm11599 /// Gm11687 /// Gm12091 /// Gm12366 /// Gm12922 /// Gm14583 /// Gm4968 /// Gm5921 /// Gm6139 /// Gm6266 /// Gm6359 /// Gm6433 /// Gm7143 /// Gm8225 /// Gm8235 /// Gm8520 /// LOC100048354 /// LOC634916 /// LOC639606 /// Rps2 /// Rps2-ps6	2273.41	2580.6	2231.43	2317.11	2023.73	2584.28	2459.23	2360.38	2700.45	2604.32	2706.96	2742.53	2653.24	2326.74	3030.86	2623.97	2485.23	2409.11	2246.81	2532.82	2411.2	2545.38	2697.54	2190.18	2480.7	2152.24	1880.48	1721.05	2024.87	2070.76	3266.34	2836.01	3266.03	2960.31	2899.86	2965.59	2952	3186.22	3116.8	3404.64	1943.29	1786.17	1900.07	2310.18	2153.39	2111.19
1415950_PM_a_at	NM_018858	phosphatidylethanolamine binding protein 1	Pebp1	2561.47	2751.96	2413.96	2677.21	2432.05	2297.19	2345.65	2342.2	2334.37	2437.39	2575.73	2600.25	2461.87	2257.44	2617.2	1996.29	2667.15	2735.18	2560.93	2547.82	2529.15	2655.41	2935.49	2374.84	2388.51	2127.43	2136.24	2237.98	2238.36	2050.36	1802.08	1681.29	1709.09	1818.31	1886.51	1663.79	1893.15	1570.9	1721.51	1958.28	2256.54	2172.85	2109.7	2395.05	2130.94	2095.28
1416054_PM_at	NM_009095	ribosomal protein S5	Rps5	1879.17	2091.69	1847.77	1978.53	1932.67	2484.24	2574.14	2458.67	2573.83	2509.92	2277.43	2602.47	2375.26	2364.16	2676.54	1899.01	2186.11	2152.37	2022.37	2248.71	2107.88	1916.52	2162.37	2015.47	2197.09	1989.08	1923.53	1873.25	2172.45	2086.66	3266.41	2898.89	3658.64	3266.52	3068.33	3159.14	2908.68	3067.83	2560.68	3022.93	2048.99	1814.48	2190.42	1704.19	1922.35	2094.29
1450840_PM_a_at	AV107150	ribosomal protein L39	Rpl39	2165.77	2054.19	2005.94	2256.61	2670.34	2475.76	2412.69	3197.89	2488.07	2831.24	2642.16	2622.34	2558.21	2588.96	2441.9	1567.39	2114.58	2334.52	2083.05	1858.54	2031.97	2352.32	2834.07	2160.5	2016.62	1924.8	2306.21	2216.58	2111.73	2132.28	2874.77	3705.41	3515.19	3389.66	2724.28	3127.98	3259.59	3645.92	2724.67	2912.53	2170.02	2413.66	2393.79	1759.64	1930.38	2091.43
1455785_PM_at	BQ175978	potassium voltage-gated channel, shaker-related subfamily, member 1	Kcna1	1368.98	1156.81	1307.46	1355.49	1453.59	1293	1194.07	1220.09	1114.17	1300.67	1396.97	1332.16	1216.55	1313.61	1017.25	1036.09	1170.92	1469.38	1475.97	1342.02	1317.98	1361.22	1206.92	1311.67	1233.81	2156.37	2287.97	2365.13	2186.92	2048.42	1600.12	1551.62	1244.04	1469.38	1607.42	1624.83	1530.89	1485.5	1584.88	1207.37	2619.21	2442.94	2073.04	1744.19	1825.56	2076.44
1448729_PM_a_at	NM_011129	septin 4	2011-09-04	1428.03	1280.89	1318.04	1320.16	1468.01	1337.63	1183.48	1250.21	1181.4	1245.64	1208.08	1232.66	1232.54	1147.91	1333.34	1239.86	1272.58	1445.18	1492.94	1283.83	1258.74	1324.72	1348.94	1376.56	1172.93	2243.79	2208.19	2455.84	1975.41	2012.55	1238.92	1413.54	1224.3	1488.14	1599.61	1168.96	1290.96	1139.41	1182.65	1098.1	2152.24	2096.84	1873.92	1392.13	1685.47	2074.07
1417308_PM_at	NM_011099	pyruvate kinase, muscle	Pkm2	2186.92	1883.44	2034.01	2009.07	2498.37	2083.93	1984.79	2056.14	1906.49	2387.35	2256.16	1792.75	2397.95	2009.44	1990.55	1644.23	1860.99	1907.79	2107.45	1887.38	1915.87	2063.94	1984.62	2018.3	2169.75	2029.8	2449.27	2618.34	2106.49	2017.61	2012.27	2299.52	1947.38	1819.83	2045.49	2392.59	2017.78	2071.68	2166.49	2091.5	2540.36	2420.48	2341.12	1660.83	2039.76	2071.68
1450055_PM_at	NM_012038	visinin-like 1	Vsnl1	1746.27	1566.76	1538.14	1602.44	1529.62	1190.59	1213.65	1161.86	1044.45	1152.98	1351.32	1066.81	963.74	761.909	1431	1415.98	1684.51	1645.57	1602.81	1569.16	1446.71	1602.99	1069.95	1431.6	1282.89	2255.87	2028.56	1950.18	1810.91	1862.98	1048.19	857.232	834.841	947.58	1154.75	990.569	826.965	815.025	988.423	986.404	1880.17	2162.83	2417.77	1814.57	2137.91	2064.58
1438403_PM_s_at	BF537798	metastasis associated lung adenocarcinoma transcript 1 (non-coding RNA)	Malat1	2198.52	2305.85	3359.66	1903.74	4312.59	2654.92	2797.41	3344.37	2124.93	2316.69	2338.11	2585.41	2544.22	3476.01	2287.82	1695.37	1941.57	2325.36	2761.45	2460.16	3038.12	2958.75	1949.29	3269.64	2608.36	1965.02	2361.73	2894	1822.94	1964.71	1653.22	2732.2	2105.22	1925.7	2023.08	2548.63	2445.94	2343.62	2298.87	1875.31	2286.99	2955.25	2930.9	1967.86	1811.21	2064.49
1418189_PM_s_at	AF146523	metastasis associated lung adenocarcinoma transcript 1 (non-coding RNA)	Malat1	2456.72	2178.2	2726.19	1777.58	2198.86	2492.03	2426.58	2485.03	1570.7	1461.06	1860.24	2514.62	2021.39	2303.55	1638.07	1436.73	2189.57	2384.51	2577.18	2230.65	2415.88	2458.04	1646.06	2607.03	2403.06	1952.65	2329.48	2254.03	1956.3	1438.08	1745.5	2061.51	1553.72	1658.67	1684.17	2584.77	2344.51	2062.86	1821.17	1816.24	2107.7	2619.07	1934.99	1773.24	1871.55	2054.96
1421010_PM_at	NM_008614	myelin-associated oligodendrocytic basic protein	Mobp	783.459	876.501	877.966	802.092	1100.4	914.33	946.007	948.14	835.493	1065.57	928.161	831.51	772.424	870.845	1064.42	658.354	896.17	906.103	936.094	858.058	834.031	889.52	681.425	987.793	819.442	1895.41	1956.43	2221.47	1936.37	1849.9	1507.06	1648.04	1573.15	1652.43	1655.27	1741.54	1550.14	1608.21	1544.47	1763.36	1832.04	2191.53	2013.74	1657.36	1791.12	2049.55
1460365_PM_a_at	L31397	dynamin 1	Dnm1	2712.31	2836.74	2665.24	2545	2318.72	2234.77	2439.82	2175.52	2385.29	2124.85	2504.84	2478.75	2644.74	2430.46	2864.36	2221.95	2849.44	2568.02	2451.19	2777.29	2538.27	2571.82	2844.76	2483.16	2490.64	2219.8	1975.94	1664.49	2130.28	2066.34	1278.3	991.139	1074.75	1251.62	1429.44	1201.1	1111.16	1092.66	983.517	1189.04	1894.54	2092.91	1899.63	1365.33	2032.27	2048.44
1423274_PM_at	BB381966	integrator complex subunit 6	Ints6	1901.28	1848.78	1803.26	1593.56	1725.97	1559.59	1630.71	1624.85	1567.22	1625.9	1650.3	1717.98	1699.69	1704.33	1557.12	1364.4	1704.33	1923.56	1736.11	1865.89	1798.91	1910.37	1474.55	1788.8	1628.47	2085.56	2114.67	2074.09	2025.5	2057.05	1425.98	1421.46	1227.74	1484.23	1529.82	1386.7	1503.36	1426.51	1590.74	1436.62	2212.03	2350.91	2154.09	1634.84	1892.31	2043.47
1426645_PM_at	AU079047	heat shock protein 90, alpha (cytosolic), class A member 1	Hsp90aa1	1790.59	1901.18	1863.83	1723.91	2029.35	1756.08	1673.46	1769.21	1359.26	1782.06	1840.39	1608.38	1296.4	1486.23	1413.36	1361.92	2019.77	2051.57	2015.56	1827.74	1795.8	1985.06	1022.47	1860.51	1838.88	1996.02	2147.32	2691.13	2055.95	2040.34	1516.19	1585.7	1355.79	1611.55	1568.71	1782.06	1552.31	1627.49	1507.98	1431.44	2171.81	2472.59	2406.74	1682.29	1620.85	2029.02
1437192_PM_x_at	AV020390	voltage-dependent anion channel 1	Vdac1	2778.55	2530.56	2771.38	2320.72	3583.21	2198.85	2312.5	3149.72	2347.53	2893.32	2259.31	1851.47	3117.86	3075.82	1955.24	1944.88	2220.93	2579.12	2419.83	2457.69	2802.14	2580.06	2176.04	2941.67	2969.16	2057.43	2329.38	2989.52	2171.02	2241.45	1748.36	2623.51	2337.51	1808.26	1931.41	2363.05	1696.61	2048.59	1809.18	1770.71	2425.32	2538.57	2594.09	1621.93	2100.29	2025.05
1416021_PM_a_at	BC002008	fatty acid binding protein 5, epidermal /// predicted gene 6166	Fabp5 /// Gm6166	1122.55	1243.31	1045.31	1113.85	1383.59	1355.69	1404.09	1455.7	1361.82	1680.19	874.477	1559.52	1370.14	1541.76	1400.46	810.25	1279.06	1370.4	1074.06	1411.68	1349.55	1308.35	1329.42	1346.34	1162.4	1910.02	2219.8	2267.38	1819.79	2002.6	2377.46	2921.56	2546.63	2708.03	2261.22	2879.87	3086.98	3069.07	2428.58	2654.51	1988.93	2429.46	2261.39	1212.01	1391.92	2015.17
1435873_PM_a_at	AI324936	ribosomal protein L13A /// zinc finger protein 526	Rpl13a /// Zfp526	1944.39	2201.75	1966.79	2471.11	2319.34	2344.19	2454.43	2524.16	2522.09	2488.94	2675.78	2491.2	2390.43	2632.18	2535.4	2663.99	2273.36	2221.63	2154.7	2063.46	2140.49	2320.09	2551.92	2213.8	2162.02	2067.13	2187.91	2227.21	2187.03	2097.7	2625.51	2612.78	2748.11	2810.75	2502.16	2653.22	2726.97	2586.63	2672.34	3037.39	2009.44	2248.91	2037.56	2124.8	2564	2008.13
1415823_PM_at	BG060909	stearoyl-Coenzyme A desaturase 2	Scd2	1162.63	1005.42	1131.07	813.987	1255.1	1123.06	882.523	1008.96	894.408	1062.67	884.297	933.315	1093.6	708.307	930.127	619.046	1040.94	1111.32	1102.25	1102.39	894.018	1147.43	798.947	964.011	914.586	1894.85	2219.78	2417.01	1600.81	1905.99	1113.78	1224.87	1069.14	1308.59	1342.41	1259.78	987.87	1065.72	1028.72	1104.51	2203.37	2109.77	1687.55	1232.84	1495.49	2003.07
1438176_PM_x_at	AV217222	synaptosomal-associated protein, 47	Snap47	2309.15	2006.31	2240.17	2034.1	2296.99	1927.54	1904.55	1930.2	1996.68	1962.68	2035.91	1970.21	2267.14	1959.42	1788.38	1477.49	1831.92	2157.35	2113.96	2136.43	2150.26	2207.21	1959.67	2171.34	2104.68	1958.18	2253.52	2143.17	1917.89	2018.46	1317.03	1507.88	1518.26	1671.67	1515.03	1554.5	1565.33	1440.84	1556.47	1554.08	2331.32	2254.85	2062.85	1551.09	1919.23	2002.84
1416902_PM_a_at	NM_009942	cytochrome c oxidase, subunit Vb	Cox5b	2085.6	1945.75	2040.74	1926.72	1915.15	1790.46	1644.75	1705.57	1630.26	1834.67	2080.01	1743.39	1835.83	1578.67	1694.82	1794.16	1930.52	1928.08	1978.8	1893.87	1912.52	1953.01	1864.1	1824.94	1778.22	2111.69	2198.95	2169.14	2154.38	2144.46	1681.26	1765.71	1657.53	1610.76	1789.4	1733.27	1882.1	1641.41	1676.28	1810.25	2155.07	2159.46	2112.55	1768.36	1823.05	1973.69
1417005_PM_at	AU079968	kinesin light chain 1	Klc1	2256.56	1950.89	2353.7	2057.01	2090.15	1875.68	2015.61	1804.67	1941.88	2030.36	1920.95	1732.8	1846.34	2040.05	2128.17	1816	1897.49	1777.94	2336.8	2150.03	2334.1	2348.87	2150.66	2424.48	2156.59	2222.69	2235.13	2025.12	1812.29	2025.69	1318.36	1230.85	1401.8	1335.68	1433.94	1405.34	1387.56	1394.89	1127.54	1390.45	2005.84	2137.26	1771.11	2070.31	1901.69	1966.86
1455662_PM_x_at	AV117525	ribosomal protein S17	Rps17	1633.65	1778.08	1707.48	1905.73	1880.1	1905.88	2033.58	2060.35	2189.34	1910.28	1785.12	1834.44	1660.79	2055.95	2151.47	1728.66	1803.45	1886.78	1870.45	2209.04	1975.41	1580.74	1902.86	1944.65	2106.97	1894.13	1663.88	1743.46	1793.74	1780.85	2301.39	2747.13	2602.76	2348.17	2339.41	2265.68	2156.47	2368.96	1706.95	2234.14	1651.31	1743.54	2037.25	1305.08	1716.73	1962.38
1455481_PM_at	BM241722	iduronate 2-sulfatase	Ids	2604.83	2545.29	2701.83	2860.18	2762.07	2490.58	2425.75	2366.26	2164.03	2371.53	2301.32	2271.85	2564.25	2514.74	2338.72	1987.62	2449.01	2553.89	2698.39	2501.82	2491.33	2732.64	2586.85	2646.33	2379.71	2145.92	2330.01	2065.12	2026.79	2036.26	1502.31	1397.64	1329.6	1512.12	1545.92	1564.71	1413.74	1332.53	1527.45	1307.65	2398.1	2430.95	2258.92	1879.1	2126	1957.27
1450934_PM_at	BM240314	eukaryotic translation initiation factor 4A2	Eif4a2	1748.46	1818.55	1879.21	1779.42	2239.38	1809.35	1734.74	1885.73	1654.93	1759.05	1663.45	1584.86	1415.78	1845.43	1649.89	1475.55	2035.84	1854.93	2043.94	1927.51	1847.19	1719.34	1115.24	1979.16	1617.94	1848.07	2142.48	2359.22	1748.46	1698.95	1436.41	1706.68	1445.6	1603.51	1508.94	1747.05	1399.64	1492.13	1432.13	1309.54	2036.58	2265.77	2321.17	1152.08	1439.69	1956.95
1433706_PM_a_at	BG075943	protein tyrosine phosphatase-like A domain containing 1	Ptplad1	1746.41	1633.87	1740.24	1768.57	1616.87	1595.11	1587.13	1505.36	1519.35	1587.89	1740.84	1599.31	1392	1517.65	1437.28	1491.78	1767.06	1809.26	1729.19	1789.34	1655.64	1756.98	1534.11	1615.86	1611.07	1944.74	1988.66	1931.44	1818.72	1854.95	1556.39	1336.73	1423.44	1557.44	1472.63	1513.58	1449.56	1367.93	1506.66	1471.1	1991.79	1887.46	1709	1745.9	1627.99	1955.48
1423280_PM_at	BM115022	stathmin-like 2	Stmn2	1466.67	1776.97	1607.54	1633.31	1518.42	1369.75	1316.61	1172.74	1310.9	1243.19	1036.24	1133.19	1045.24	1172.39	1472.93	1280.54	1505.66	1601.6	1525.05	1670.2	1475.9	1518.97	1256.35	1674.34	1500.47	1875.75	1861.48	1750.79	1760.15	1749.39	1075.69	946.887	1099.2	1218.83	1156.98	1241.65	975.196	1208.38	1007.61	1023.16	1766.66	1601.18	1978.76	1544.71	1385.49	1955.42
1422414_PM_a_at	NM_007589	calmodulin 2	Calm2	2434.07	2474.05	2213.27	2244.79	2714.81	2022.48	2135.42	2088.12	1797.26	2188.78	2204.51	1813.34	1740.88	1840.77	2304.43	2253.66	2319.94	2629.86	2351.63	2307.17	2212.09	2160.81	1822.21	2333.45	1971.87	1943.05	1967.16	1933.35	2042.61	1799.56	1203.05	1211.32	1221.47	1516.08	1360.82	1428.83	1329.29	1208.26	990.168	1190.42	1972.68	2000.04	2033.26	1358.25	1967.16	1949.04
1423135_PM_at	AV028402	thymus cell antigen 1, theta	Thy1	1942.48	1961.51	1908.35	2070.76	1854.71	1590.14	1805.48	1701.63	1650.66	1697.73	1894.45	1793.43	1778.62	1882.56	1903.52	1751.53	1925.51	2033.88	1896.44	1796.56	1837.13	1930.42	2102.21	1845.64	1619.78	1887.26	1955.67	1877.52	1917.48	1800.93	1419.55	1369.36	1403.38	1634.15	1515.54	1330.62	1509.99	1385.04	1607.93	1385.66	1962.31	1954.53	2081.24	1911.3	2387.48	1945.92
1422456_PM_at	BB400581	N-ethylmaleimide sensitive fusion protein	Nsf	1770.98	1938.81	1757.1	1818.16	1719.87	1584.95	1805.72	1590.98	1702.12	1636.93	1691.25	1842.23	1610.85	1734.38	1900.96	1827.7	2030.21	1895.77	1921.57	1990.53	1815.84	1733.56	2103.7	1847.9	1657.61	2072.97	1804.96	1720.36	1764.72	1764.9	1356.71	1153.71	1193.56	1376.73	1381.61	1196.82	1286.26	1151.42	1038.7	1301.51	1815.87	1839.78	1937.86	2459.88	2191.2	1942.24
1418209_PM_a_at	NM_019410	profilin 2	Pfn2	1445.37	1757.7	1677.69	1651.22	1907.6	1732.83	1960.76	1693.87	1463.76	1489.85	1493.38	1821.42	1557.11	1985.71	1715.87	1528.3	1950.39	1891.76	1757.77	1819.41	1800.38	1651.18	1913.8	1908.43	1541.96	1924.78	2271.31	1983.95	1896.57	1943.29	1444.96	1451.65	1315.28	1577.39	1466.6	1412.18	1356.51	1452.78	1213.45	1404.97	2122.03	2229.03	1996.31	2286.88	1753.83	1941.99
1417275_PM_at	NM_010762	myelin and lymphocyte protein, T-cell differentiation protein	Mal	994.932	849.085	1016.11	1129.46	1116.27	825.241	673.221	671.862	613.053	829.531	869.704	591.552	751.351	783.53	694.381	919.931	836.502	894.066	949.369	738.92	859.025	908.029	818.679	907.061	753.629	2031.91	2161.11	2616.49	1890.54	2051.53	1224.28	1245.39	1054.28	1241.59	1231.6	1337.03	1354.21	1191.79	1479.3	1248.62	2028.5	2204.08	1851.26	1460.55	1966.35	1933.83
1423994_PM_at	BQ175246	kinesin family member 1B	Kif1b	1532.65	1682.29	1523.85	1486.22	1525.2	1331.08	1501.61	1324.36	1331.72	1282.24	1446.36	1589.42	1273.63	1352.37	1504.1	1623.78	1651.53	1720.3	1604	1727.28	1523.85	1486.39	1657.97	1545.63	1452.81	2082.11	1961.54	1894.26	1995.96	1956.34	1257.11	1056.85	936.622	1263.66	1265.53	1045.18	1240.17	1095.67	1039.96	1170.09	2046.87	1997.9	2172.82	2318.98	2172.99	1931.47
1460201_PM_a_at	BC002110	predicted gene 9385 /// ribosomal protein L24	Gm9385 /// Rpl24	1828.04	1954.64	1746.72	1634.01	1895.49	1992.59	2192.88	2135.27	2211.55	2263.03	1931.22	2090.73	1994.61	2101.28	2300.75	1669.61	1669.75	1869.81	1862.05	1906.1	1742.28	1592.78	2270.61	1879.52	1858.19	1862	1992.59	1811.86	1877.26	1881.8	2291.93	2222.75	2407.7	2596.2	2264.44	2336.19	2193.15	2234.32	1930.78	2170.1	1883.4	1844.24	1989.28	2092.58	1938.47	1926.46
1438902_PM_a_at	C77287	heat shock protein 90, alpha (cytosolic), class A member 1	Hsp90aa1	1937.75	1919.19	2008.63	1912.85	2226.3	1879.91	1935.29	1945.78	1772.38	1907.42	1784.01	1881.47	1427.48	1858.99	1634.24	1757.3	1941.86	2250.21	2099.83	1730.41	1980.54	2121.35	1703.2	2046.08	1988.76	2104.21	2055.37	2427.39	1791.46	2134.85	1640.64	1652.37	1565.45	1777.58	1595.37	1799.19	1603.35	1700.39	1553.34	1561.21	2268.71	2164.57	2493.22	1928.61	1761.48	1925.5
1450970_PM_at	AA792094	glutamate oxaloacetate transaminase 1, soluble	Got1	1861.56	1835.4	1647.71	1685.71	1730.85	1644.04	1687.81	1582.58	1522.78	1620.29	1452.1	1727.72	1608.67	1369.59	1624.07	1420.61	1826.42	1893.02	1772.34	1942.94	1553.39	1680.96	1788.23	1708.96	1636.39	1909.26	2027.51	1731.97	1808.94	1888.04	1348.77	1054.23	1234.21	1249.01	1313.81	1198.05	1088.46	1132.08	1085	1160.37	2129.23	1843.61	2027.38	2191.98	1732.13	1924.29
1427888_PM_a_at	AK011566	spectrin alpha 2	Spna2	2575.1	2714.99	2366.33	2527.93	2621.85	2064.52	2211.2	2047.18	2277.68	2062.78	2185.95	2478.02	2269.79	2185.51	2502.51	2863.45	2635.13	2470.09	2426.66	2573.92	2562.23	2556.35	2589.74	2462.67	2252.09	2122.63	1885.22	1821.87	2137.04	2075.43	1561.84	1541.5	1374.48	1643.89	1612.07	1408.13	1598.17	1441.01	1623.76	1627.77	1931.82	2008.88	2094.69	2599.62	2421.55	1920.57
1416970_PM_a_at	NM_009945	cytochrome c oxidase, subunit VIIa 2	Cox7a2	1880.67	1581.06	1977.31	1943.41	2701.09	1801.46	1885.62	2214.88	1935.62	2343.47	1324.22	1588.43	2411.78	2276.84	1668.93	1241.75	1590.14	1817.26	1685.99	1976.11	2030.5	1669.72	1896.94	2428.76	1898.1	1689.33	2007.54	2550.37	1790.85	2183.32	1585.61	1896.94	2000.82	1812.97	1474.64	2145.92	1563.91	1976.84	1303.82	1453.22	2031.04	2143.26	2582.4	1607.13	1630.07	1918.53
1436450_PM_at	BE945919	DNA segment, Chr 11, Brigham & Women's Genetics 0517 expressed	D11Bwg0517e	2865.33	2922.26	2797.35	2882.74	2785.95	2321.96	2657.9	2385.5	2451.58	2092.39	1993.42	2912.71	2635.59	2642.98	2860.97	2746.55	2858.16	3048.54	2903.34	2921.32	2839.32	2679.16	3074.17	3004.51	2629.5	1996.3	1791.56	1668.61	2111.76	1964.34	1196.16	1052.66	1157	1209.07	1245.11	1055.31	1206.98	969.507	1056.31	1269.7	1909.21	1856.76	2045.17	2067.87	1858.93	1918.5
1438986_PM_x_at	AV064451	ribosomal protein S17	Rps17	1657.85	1977.74	1899.02	1812.79	1691.42	1943.51	2048.38	2064.39	1983.58	1977.74	2214.51	2220.23	1786.56	1934.27	2105.33	2120.16	1848.62	2071.74	1939.1	1776.38	1967.22	1990.37	1829.03	1811.89	2001.46	1817.38	1827.89	1791.56	1827.46	1795.12	2239.68	2374.08	2748.19	2635.87	2280.21	2322.81	2390.16	2221.64	2337.76	2493.37	1886.52	1859.72	1977.74	1834.23	1723.61	1912.13
1437497_PM_a_at	C77384	heat shock protein 90, alpha (cytosolic), class A member 1	Hsp90aa1	1769.49	1601.52	1786.77	1538.63	1607.97	1603.99	1669.03	1588.23	1422.68	1353.82	1648.09	1431.77	1316.88	1450.29	1492.62	1845.28	1718.04	1796.45	1888.73	1726.09	1682.73	1873.21	1262.64	1747.07	1717.07	1820.29	2147.73	1838.7	1574.03	1858.2	1415.57	1436.4	1401.67	1464.54	1463.65	1545.13	1601.42	1571.37	1543.4	1408.34	2336.64	2401.32	1996.12	1927.47	1859.89	1911.6
1416269_PM_at	NM_020582	ATP synthase, H+ transporting, mitochondrial F0 complex, subunit F2	Atp5j2	1700.02	1462.49	1509.71	1493.78	1629.34	1601.92	1543.06	1496.1	1506.9	1582.34	1607.25	1671.73	1626.16	1647.84	1694.64	843.164	1622.85	1623.47	1643.36	1768.12	1684.02	1577.78	1618.03	1580.45	1459.45	1891.5	1950.89	1872.52	1799.65	1814.51	1325.46	1498.28	1504.73	1610.15	1626.95	1533.12	1539.82	1557.84	1490.09	1775.78	1962.75	1849.73	1869.82	1322.29	1708.41	1907.06
1416666_PM_at	NM_009255	serine (or cysteine) peptidase inhibitor, clade E, member 2	Serpine2	1124.88	1334.9	1310.6	871.171	1130.67	1307.18	1416.39	1121.06	1531.49	1236.75	1254.25	1295.3	1155.91	1288.66	1345.3	1468.43	1243.55	1403.45	1349.69	1511.25	1438.24	1436.27	1493.96	1457.51	1507.09	1721.96	1711.08	1497.08	1400.59	1553.16	1566.16	1344.92	1556.07	1583.87	1441.05	1731.3	1498.55	1619.51	1318.85	1617.18	1687.27	1865.5	1899.15	1643.8	1604.08	1905.4
1455364_PM_a_at	AI414989	predicted gene 7285 /// ribosomal protein S7	Gm7285 /// Rps7	2088.12	2154.58	2071.43	1927.26	2062.95	2480.65	2613.26	2652.37	2496.66	2647.75	2739.06	2347.13	2529.62	2307.98	2709.62	1960.59	2287.08	2030.96	2157.86	2084.39	2082.48	2201.89	2628.64	2120.57	2167.03	2026.64	2070.65	2050.83	2164.71	1982.28	3068.04	3402.34	3153.13	3181.01	3017.12	2775.33	2806.11	2793.35	2979.49	2933.67	1680.44	2001.51	2154.64	1903.45	2499.8	1897.11
1415838_PM_at	AK005203	serine incorporator 1	Serinc1	1737.28	1967.67	1926.4	2308.13	2029.5	1740.52	1880.33	1813.41	1622.57	1709.45	1713.67	1649.93	1211.43	1512.28	1608.33	1937.5	1793.53	2036.33	1822.1	1929.73	1650.83	1737.28	1463.25	1809.37	1483.23	1899.33	1857.11	1855.45	1890.74	1711.93	1352.21	1237.8	1306.65	1426.99	1360.44	1342.39	1166.16	1435.9	1230.78	1147.87	1746.74	1945.49	2149.65	1924.86	2320.09	1889.44
1426236_PM_a_at	AI391218	glutamate-ammonia ligase (glutamine synthetase)	Glul	1984.46	2008.12	2485.82	1951.49	2291.76	2016.77	1924.2	2152.98	1959.34	2104.93	1854.01	2059.03	2341.55	2224.47	1675.56	1602.07	1857.54	2269.86	2162.31	2011.96	2321.37	2066.76	1841.41	2207.54	2280.15	1823.82	2153.01	2257.48	1779.07	1845.69	1587.1	1727.57	1836.22	1832.32	1540.91	1781.42	1505.28	1469.21	1568.34	1610.37	1963.62	2385.9	1931.97	1454.4	1494.26	1888.81
1450088_PM_a_at	NM_008614	myelin-associated oligodendrocytic basic protein	Mobp	471.973	580.506	523.354	558.473	560.725	631.967	593.8	528.763	597.251	625.527	417.701	569.133	440.129	449.335	718.072	682.097	543.927	590.571	522.751	573.263	456.953	551.831	591.862	589.166	533.452	1877.69	1803.72	1881.16	1704	1906.42	1272.64	1035.33	1397.89	1496.4	1330.42	1465.99	1189.35	1299.88	1157.3	1604.22	1585.24	1813.87	1893.4	1535.15	1521.59	1886.8
1416971_PM_at	NM_009945	cytochrome c oxidase, subunit VIIa 2	Cox7a2	1622.07	1680.12	1610.39	1434.04	1552.84	1590.89	1582.82	1564.88	1744.85	1402.38	1609.12	1790.7	1600.11	1781.55	1703.24	1291.21	1728.33	1688.94	1589.43	1743.56	1663.37	1567.23	1876.07	1723.03	1666.05	1783.27	1665.73	1781.7	1654.53	1908.12	1351.71	1283.71	1478.03	1376.15	1432.46	1520.58	1426.04	1449.22	1285.46	1550.48	1757.77	1635.59	1805.99	2201.76	1592.35	1883.66
1449563_PM_at	NM_007727	contactin 1	Cntn1	1821.95	1666.73	1803.28	1738.4	1799.98	1539.29	1802.59	1565.88	1676.26	1168.99	1554.08	1846.45	1782.25	1419.97	1492.46	1408.24	1618.08	1874.78	1786.42	1987.78	1873.46	1683.53	1642.87	1861.3	1693.08	1604.91	1734.51	1814.49	1385.81	1805.18	1019.82	1113.08	1080.47	1380.12	1172.86	1092.06	1123.75	1016.33	1083.47	769.823	1938.25	1994.48	2012.87	1620.76	1446.89	1882.68
1436760_PM_a_at	BQ127746	ribosomal protein S8 pseudogene /// ribosomal protein S8 (Rps8) pseudogene /// predicted pseudogene 15501 /// similar to ribosomal protein S8 /// ribosomal protein S8 /// ribosomal protein S8, pseudogene 1	Gm11353 /// Gm14289 /// Gm15501 /// LOC100048094 /// Rps8 /// Rps8-ps1	1844.03	1755.34	1741.51	1567.06	1986.67	2215.71	1986.13	2257.1	2095.92	2247.98	2239.1	2145.83	2235.52	1970.73	2178	1798.69	1796.24	1874.89	1798.76	1673.96	1839.52	1845.9	1788.77	2012.63	1970.6	1822.36	1789.45	1857.67	1796.54	1743.86	2364.66	2950.25	2611.74	2436.78	2337.61	2641.8	2553.23	2557.11	2514.45	2177.64	1896.77	1834.48	1885.89	1657.16	1669.98	1878.98
1416719_PM_a_at	NM_025963	ribosomal protein S10	Rps10	1907.71	1865.47	1681.01	1629.65	1826.35	2107.48	2160.91	2107.36	2138.66	2292.93	2118.31	2238.85	2158.6	1881.05	1904.78	1342.26	1744.12	1815.99	1741.88	1753.89	1862.77	1837	1818.17	1834.09	1988.18	1854.18	1857.99	2067.37	1724.32	1704.67	2572.5	2941.9	2936.39	2577.01	2445.17	2811.53	2604.37	2619.1	2694.47	2361.14	1998.06	1954.15	1769.08	1553.85	1544.56	1877.14
1452183_PM_a_at	Y13832	maternally expressed 3	Meg3	2599.29	2239.9	2477.32	2193.92	2228.76	1816.87	1801.93	1513.16	1617.09	1946.5	1913.55	1536.59	1349.59	1595.1	1458.48	2595.37	2446.95	1998.53	2956.35	2449.96	2493.87	2278.46	1308.18	2092.29	1772.69	1799.75	1667.38	1600.81	1580.9	1659.75	1169.59	1090.71	760.839	1121.2	1220.1	1069.98	1007.13	957.515	1143.88	1192.92	2183.16	1971.11	1947.43	1742.53	1697.77	1876.71
1417864_PM_at	NM_008828	phosphoglycerate kinase 1	Pgk1	1389.85	1494.89	1656.86	1655.94	1415.7	1632.19	1652.83	1424.26	1688.94	1520.41	1566.8	1460.74	1127.29	1315.83	1755.02	1687.95	1720.53	1737.74	1551.28	1816.67	1451.92	1369.03	1223.58	1465.95	1624.7	1914.6	1857.73	1680.02	1712.02	1702.55	2121.92	1873.83	2168.63	1982.19	2241.7	2081.84	2252.62	2012.44	2081.87	2401.27	1583.59	1705.55	2019.48	1576.21	2224.73	1873.07
1453362_PM_x_at	AK008386	ribosomal protein S24	Rps24	1631.34	1738.21	1801	1766.22	1769.32	1863.38	2055.08	2366.14	2013.68	2254.93	1798.24	1937.84	1638.31	2280.52	2073.95	2049.13	1822.6	1732.25	1832.06	1913.93	1814.36	1844.1	1347.16	1851.4	1836.22	1813.24	1898.64	1989.3	1765.29	1868.39	2476.85	3011.28	2537.21	2468.72	2329.14	2666.83	2295.04	2527.62	2061.95	2206.95	1938.34	1885.22	2037.58	1551.46	1959.91	1870.19
1436809_PM_a_at	AV100078	spindlin 1	Spin1	1862.87	2201.05	1932.26	1577.06	2085.37	1781.92	2097.59	1997.75	1994.81	1732.12	1896.57	2288.73	1981.87	2121.92	2275.52	1587.48	2415.7	2011.19	1926.44	2200.27	2056.8	1944.39	2561.66	2110.14	1960.53	1605.12	1542.3	1781.5	1578.25	1425.51	1382.24	1272.21	1399.37	1502.15	1442.47	1287.17	1340.59	1243.34	1138.9	1466.57	1782.7	1592.76	1559.49	1883.94	1772.32	1866.66
1449255_PM_a_at	NM_025586	ribosomal protein L15	Rpl15	2048.29	1976.65	1914.14	2032.04	2302.88	2311.14	2288.75	2365.54	2105.2	2349.23	2468.06	2134.64	2209.62	2068.92	2006.27	1656.38	2040.78	1981.66	1905.75	1864.32	1974.03	1933.42	1997.1	1972.84	1988.42	1925.83	2057.01	2274.95	2045.05	2017.75	2663.37	3046.57	2757.18	2546.72	2503.67	2817.69	3031.78	2864.72	2959.96	2787.36	2104.25	2069.39	2033.3	1922.71	1885.49	1866.32
1422156_PM_a_at	NM_008503	predicted gene 11599 /// 40S RIBOSOMAL PROTEIN S2 /// ribosomal protein S2 pseudogene /// predicted gene 5921 /// predicted gene 6139 /// predicted gene 8841 /// ribosomal protein S2 /// ribosomal protein S2, pseudogene 6	Gm11599 /// Gm12366 /// Gm14583 /// Gm5921 /// Gm6139 /// Gm8841 /// Rps2 /// Rps2-ps6	2013.94	2241.68	2062.84	1881.2	2078.78	2188.9	2268.33	2243.43	2300.45	2308.75	2065.71	2445.41	2193.43	2066.65	2513.61	1986.83	2137.08	2232.62	2105.2	2299.54	1977.59	2150.94	2383.91	2033.61	2125.19	1676.29	1773.13	1743.32	1502.24	1603.11	2418.95	2928.93	2495.95	2447.39	2273.84	2346.62	2560.11	2419.4	2381.88	2388.55	1626.89	1781.2	1860.75	1822.4	1722.4	1866.11
1426688_PM_at	BF585357	succinate dehydrogenase complex, subunit A, flavoprotein (Fp)	Sdha	1463.8	1463.75	1369.03	1402.61	1364.81	1436.8	1134.26	1217.98	1127.89	1356.7	1179.32	1092.53	1212.37	1061.69	986.935	932.554	1415.38	1368.33	1362.34	1308.1	1254.13	1411.89	1092.78	1273.73	1291.78	1809.49	1814.04	1893.84	1605.31	1663.54	1375.33	1292.36	1142	1188.81	1256.82	1189.58	1199.28	1211.55	1199.79	1133.32	1862.9	1856.49	1910.88	1533.64	1370.19	1862.51
1460219_PM_at	NM_010758	myelin-associated glycoprotein	Mag	604.53	549.476	663.855	599.186	696.151	653.484	617.457	610.937	579.323	740.387	525.431	534.984	727.208	562.945	500.86	562.362	605.572	577.606	631.884	474.158	517.806	588.241	654.919	542.627	538.731	1966.99	2020.22	2224.85	1848.1	2142.64	1310.3	1616.8	1378.5	1484.11	1580.52	1726.41	1671.71	1563.26	1569.46	1647.69	2041.68	2020.73	1956.08	1786.07	1576.24	1862.39
1426385_PM_x_at	AK011612	tyrosine 3-monooxygenase/tryptophan 5-monooxygenase activation protein, epsilon polypeptide	Ywhae	1948.68	2129.85	1982.91	1922.65	2223.99	1954.69	1944.03	1937.25	1787.96	1999.13	2004.48	2077.53	1936.86	2073.89	1933.81	1721.86	1860.2	2158.77	2048.39	1952.1	2010.77	2028.59	2132.83	2002.56	1916.36	1842.09	1829.55	2049.95	1629.79	1818.55	1614.17	1763.83	1691.57	1582.13	1628.94	1652.4	1651.05	1651.56	1651.3	1745.04	1885.63	1858.44	1811.21	1709.9	2037.45	1854.29
1415716_PM_a_at	AA208652	ribosomal protein S27	Rps27	2584.69	2619.04	2387.64	2212.95	2396.92	2821.5	2775.7	3063.24	2869.46	2817.19	3285.07	3325.55	3180.95	3118.28	2377.68	2522.53	2578.59	2712.05	2760.64	2168.39	2836.53	2768.47	2540.55	2660.2	2906.18	1840.7	2103.69	2323.84	1920.38	1894.47	2341.17	2579.62	2398.06	2554.1	2490.59	2364.66	2220.61	2180.55	2587.78	2109.9	2352.08	2134.02	2230.2	1100.19	2166.18	1854.23
1455036_PM_s_at	AV124743	NADH dehydrogenase (ubiquinone) 1, subcomplex unknown, 2	Ndufc2	1524.59	1407.11	1779.06	1624.33	1657.57	1534.88	1359.73	1651.27	1457.19	1437.95	1355.95	1321.92	1565.88	1778.26	1547.77	1572.93	1574.22	1495.57	1464.23	1592.83	1582.63	1582.7	1648.88	1578.36	1574.81	1701.41	1810.59	1740.68	1598.7	1704.9	1464.12	1565.46	1579.67	1340.32	1450.21	1620.7	1208.39	1536.14	1312.71	1467.37	1591.13	1575.25	1695.31	1367.5	1769.28	1851.02
1436803_PM_a_at	AV161987	NADH dehydrogenase (ubiquinone) 1 beta subcomplex, 9	Ndufb9	1793.37	1945.95	1738.28	1690.75	1681.99	1547.71	1738.28	1591.1	1626.17	1585.78	1902.48	1799.12	1666.44	1801.61	1964.8	1902.24	1931.29	1883.64	1799.3	1922.66	1843.1	1752.63	1800.91	1823.57	1746.81	1889.09	1873.61	1803.84	1758.42	1813.36	1365.52	1301.37	1209.11	1390.68	1362.46	1298.15	1405.82	1233.5	1306.38	1533.59	1783.81	1749.02	1834.25	1858.91	1755.62	1847.45
1417490_PM_at	M14222	cathepsin B	Ctsb	1399.32	1431.01	1384.33	1488.58	1562.69	2111.26	2126.54	2211.89	2296.14	2248.55	1644.72	2093.87	1904.38	2008.2	2280.57	1310.83	1513.54	1506.97	1369.66	1685.07	1549.99	1386.98	1758.68	1400	1575.84	1777.73	1659.58	1547.08	1521.88	1806.18	3434.01	3436.97	3671.11	4122.82	3640.93	3563.4	4186.41	3808.72	3307.3	3708.3	1624.35	1738.94	1808.75	1623.69	1437.8	1846.95
1420811_PM_a_at	NM_007614	catenin (cadherin associated protein), beta 1	Ctnnb1	1984.2	2167.26	2062.34	2241.46	2068.96	1998.04	2119.87	1968.2	2043.25	2170.62	2144.78	2103.41	1814.89	1900.82	1785.38	2393.72	2184.41	1919.06	2129.55	2227.72	2019.5	2100.31	2176.09	2041.76	1873.81	1697.57	1966.27	1650.27	1866.48	1919.35	1964.47	1842.47	1775.49	1949.46	2011.54	1834.37	1954.85	1779.6	1780.74	1793.99	1878.71	1906.83	1777.92	1860.12	2037.39	1844.68
1421813_PM_a_at	BM212050	prosaposin	Psap	1256.22	1644.61	1643	1430.3	1442.58	2124.78	2053.3	2114.84	2167.57	1972.7	1695.81	1619.64	1813.5	1205.25	1494.58	1146.07	1484.91	1754.54	1639.26	1478.91	1540.37	1302.53	1319.45	1541.82	1569.07	1447.3	1429.17	1270.38	1463.87	1542.76	3155.37	3449.54	3652.77	3826.82	3368	3580.11	3149.39	3384.59	2920.03	2587.19	1553.88	1350.81	1689.67	1066.31	1238.34	1841.62
1416130_PM_at	BE630020	prion protein	Prnp	1616.58	1615.29	1712.29	1705.53	1459.9	1605.24	1606.36	1575	1623.74	1509.36	1606.68	1578.19	1473.75	1464.23	1702.66	1713.04	1775.38	1651.06	1707.04	1756.21	1564.04	1631.85	1646.83	1621.95	1767.75	1764.69	1722.68	1551.8	1593.72	1636.85	1440.63	1189.63	1685.03	1581.19	1531.19	1592.14	1322.35	1606.68	1337.7	1547.07	1748.12	1555.47	1666.38	2050.91	1535.05	1840.05
1435395_PM_s_at	BG794445	ATP synthase, H+ transporting, mitochondrial F0 complex, subunit F2	Atp5j2	1747.41	1463.05	1827	1544.04	1912.34	1712.78	1654.66	1810.24	1542.63	1696.5	1192.96	1731.32	1925.53	1812.68	1577.32	957.552	1448.46	1642.26	1613.69	1935.41	1775.8	1572.26	1501.58	1924.97	1773.89	1826.12	2148.6	2067.86	1477.02	1912.5	1299.63	1743.79	1752.59	1610.76	1541.28	1949.9	1690.99	1691.5	1358.85	1570.91	1890.59	2117.7	2195.63	1320.66	1352.34	1838.88
1434449_PM_at	BB193413	aquaporin 4	Aqp4	687.593	650.224	728.594	763.01	811.036	878.599	927	942.346	948.245	919.803	870.585	876.829	726.308	859.388	887.986	787.17	482.458	604.475	626.122	564.244	589.519	565.709	632.895	679.657	790.645	1706.5	1723.47	1736.66	1611.33	1934.75	1403.93	1900.35	1532.72	1562.33	1598.9	1818.95	1860.6	1868.43	1735.88	1653.98	1486.88	1652	1653.17	1650.19	1777.2	1838.03
1428257_PM_s_at	BG791323	dynein light chain roadblock-type 1	Dynlrb1	1725.18	1576.55	1425.58	1372.44	1475.47	1431.38	1431.08	1422.1	1318.35	1349.29	1469.72	1272.23	993.763	1159.76	1351.74	1452.9	1774.97	1617.26	1629.1	1617.86	1591	1510.42	966.626	1498.29	1501.43	1869.31	1796.95	2001.22	1939.1	1996.16	1378.1	1500.15	1501.49	1555.72	1410.91	1543.79	1540.21	1541.76	1424.93	1422.82	1833.26	1850.19	1856.85	1923.29	1764.27	1832.42
1438653_PM_x_at	AV309164	ataxin 10	Atxn10	1566.72	1457.29	1676.59	1598.74	1766.27	1388.31	1554.44	1546.89	1594.31	1599.41	1473.7	1316.76	1397.66	1731.41	1740.86	1505.22	1577.78	1464.69	1594.02	1746.94	1608.53	1323.74	1706.44	1819.47	1713.93	1676.84	1423.62	1785.41	1562.22	1602.75	1419.08	1339.93	1332.61	1693.51	1340.71	1479.04	1141.29	1331.79	1130.5	1384.17	1441.83	1362.01	1882.99	1076.73	1397.77	1829.08
1451101_PM_a_at	BC010987	40S ribosomal protein S28 pseudogene /// 40S ribosomal protein S28 pseudogene /// ribosomal protein S28	Gm10443 /// Gm13192 /// Rps28	1847.45	1974.87	1905.76	1485.32	2055.05	2278.21	2336.44	2221.02	2408.14	2071.52	2155.38	2683.45	2182.66	2366.68	2390.01	1284	1913.27	2176.21	2068.27	2070.95	2025.22	1793.92	1895.21	2257.79	2159.5	1724.2	1855.57	1908.51	1675.69	1601.04	2375.51	2897.86	2479.51	2733.16	2246.38	2898.96	2581.98	2753.18	1971.8	2392.39	1648.62	1933.57	2021.94	1520.7	1897.27	1827.02
1453729_PM_a_at	BF578245	ribosomal protein L37	Rpl37	2142.31	2198.75	2175.52	1803.79	2589.48	2694.39	2536.76	2862.2	2238.07	2621.08	2150.58	2535.1	2303.57	2517.8	2285.3	1393.13	2076.1	2296.46	2372.84	2348.43	2316.45	2108.68	1656.94	2418.46	2260.71	1799.06	2256.63	2419.71	1742.78	1688.29	2361.23	3072.8	2559.46	2692.63	2485.96	2819.68	2452.77	2445.11	2396.07	2230.59	2260.64	2332.97	2371.8	1183.56	1440.5	1825.03
1423148_PM_at	AV347477	S-phase kinase-associated protein 1A	Skp1a	1574.4	1492.86	1562.33	1723.59	1587.92	1520.68	1508.19	1323.46	1439.25	1656.14	1449.74	1256.26	1293.66	1221.6	1468.39	1287.68	1503.57	1607.15	1573.9	1648.89	1417.58	1555.92	1401.82	1505.52	1495.59	1737.11	1836.49	1939.52	1829.74	1678.11	1323.88	1373.87	1288.45	1376.55	1396.95	1387.76	1355.1	1267.14	1350.99	1471.31	1660.53	1847.48	1842.26	1330.12	1817.61	1823.13
1455245_PM_x_at	AI506565	ribosomal protein L13	Rpl13	2142.8	1955.89	2419	1946.77	2941.52	2855.12	2412.32	3012.66	2472.13	3013.69	2346.4	2284.56	2796.4	2935.09	1893.46	1508.67	2106.13	2048.69	2292.56	1947.7	2613.52	2657.92	2024.32	2338.73	2453.74	1789.02	2051.01	3018.13	1649.34	1833.27	2611.15	3425.55	3022.19	2421.48	2400.99	3108.17	2717.48	2757.91	2984.66	2123.59	2376.11	2286.56	1839.52	1496.67	1731.95	1822.34
1448392_PM_at	NM_009242	secreted acidic cysteine rich glycoprotein	Sparc	818.936	998.573	809.453	911.908	922.553	1458.48	1268.68	1211.86	1510.1	1207.88	1438.18	1508.91	1452.42	1749.78	1571.63	1244.46	1134.99	1113.13	950.577	829.391	980.758	916.682	1234.87	952.499	1213.45	1840.66	1757.29	1839.8	1890.21	2040.15	2276.87	1925.61	2018.93	2245.47	1939.17	2109.46	2279.27	2065.93	1677.11	2117.95	1562.07	1477.66	1723.07	1849.89	1508.91	1821.1
1436924_PM_x_at	AV110835	ERO1-like (S. cerevisiae) /// predicted pseudogene 10191 /// predicted gene 13004 /// ribosomal protein L31 pseudogene /// predicted gene 7689 /// predicted gene 9401 /// similar to ribosomal protein L31 /// similar to ribosomal protein L31 /// ribosomal protein L31	Ero1l /// Gm10191 /// Gm13004 /// Gm16382 /// Gm7689 /// Gm9401 /// LOC638399 /// LOC675018 /// Rpl31	1640.09	2208.97	1807.35	1656.75	2102.78	2302.66	2370.36	2410.9	1986.52	2080.82	2159.58	2471.01	2172.67	2425.03	2176.12	1269.79	2131.49	2076.04	2130.8	2430.55	2108.94	2192.13	2108.94	2062.39	2103.09	1757.06	1787.42	1991.64	1271.63	1963.83	2431.8	2458.6	2594.13	2719.35	2154.08	2736.67	2489.02	2782.83	2106.3	2645.97	2042.96	1909.94	2095.67	1425.52	1323.89	1820.86
1416134_PM_at	NM_007467	amyloid beta (A4) precursor-like protein 1	Aplp1	1413.55	1497.07	1394.83	1371.32	1344.81	1123.99	1236.73	1107.39	1148.81	1092.33	1184.37	1216.3	1360.01	1300.45	1454.01	1181.24	1402.94	1359.17	1334.08	1377.2	1352.74	1361.47	1386	1349.16	1236.61	1819.59	1743.45	1787.16	1825.9	1816.34	1045.02	890.215	1081.81	1084.18	1203.41	1069.92	1130.09	962.874	933.622	1103.04	1836.61	1601.35	1516.96	1903.98	1544.33	1817.56
1451431_PM_a_at	BC019947	dysbindin (dystrobrevin binding protein 1) domain containing 2	Dbndd2	801.7	726.609	778.696	900.626	771.255	1153.52	1180.46	1034.97	1066.09	1057.91	1056	1027.63	1045.61	1089.76	1428.66	992.346	813.181	798.568	728.412	749.195	774.433	708.274	899.989	866.604	883.067	1684.25	1598.71	1741.05	1731.27	1834.53	1811.89	1677.13	1987.22	1785.83	1609.59	1748.72	1865.1	1802.93	1789.12	2203.74	1728.94	1642.31	1548.12	1886.32	1438.14	1817.41
1438655_PM_a_at	AV057789	ribosomal protein L34	Rpl34	1750.81	1701.06	1873.17	1275.98	2135.24	2139.47	2062.99	2348.4	2203.68	2086.76	1922.08	2242.37	2399.89	2509.29	1990.17	1183.95	1629.59	1919.84	1988.76	1707.55	1930.56	1877.78	1698.62	1901.81	1994.72	1638.42	1651.44	2183.28	1529.57	1658.69	2405.04	3043.36	2888.43	2703.55	2469.18	2840.97	2625.06	2460.64	2504.78	1977.63	1899.1	1880.96	1605.51	1345.29	1355.43	1817.06
1428662_PM_a_at	AK009007	HOP homeobox	Hopx	1000.88	1011.05	1047.27	1027.63	967.956	826.573	707.209	828.07	942.167	834.608	649.599	706.912	783.322	751.035	868.759	1136.18	820.151	821.252	846.147	871.326	1035.3	939.457	1029.82	901.596	982.967	1986.18	1562.53	1864.1	1633.13	1771.42	1444.43	1483.46	1547.68	1752.23	1686.3	1365.91	1501.93	1381.25	1548.07	1715.41	1581.94	1597.22	1592.78	1407.76	1468.22	1811.2
1433445_PM_x_at	BB705380	3-hydroxy-3-methylglutaryl-Coenzyme A synthase 1	Hmgcs1	723.142	886.839	880.679	822.272	903.188	521.565	675.983	703.087	588.433	594.337	516.871	447.726	547.327	675.878	648.94	478.958	679.306	730.807	715.345	722.9	848.157	814.461	700.98	1020.74	847.259	1726.57	1580.7	1972.69	1456.22	2095.88	483.842	540.597	508.718	561.453	542.974	848.221	831.089	813.473	541.519	1008.62	1527.68	1705.3	1639.37	763.714	1309	1810.43
1430542_PM_a_at	AA823938	solute carrier family 25 (mitochondrial carrier, adenine nucleotide translocator), member 5	Slc25a5	1616.43	1667.61	1534.47	1439.53	1503.72	1623.34	1538.21	1399.99	1459.51	1341.59	1535.85	1451.59	1407.91	1365.91	1237.93	1261.15	1621.98	1584.73	1605.27	1379.83	1541.37	1537.88	1184.96	1527.39	1493.77	1917.13	1830.64	1839.89	1807.9	2028.47	1810.56	1639.23	1816.39	1797.79	1756.95	1669.17	1555.81	1549.11	1527.06	1611.41	1676.6	1807.33	1885.63	1124.64	1562.36	1809.75
1448245_PM_at	NM_011029	ribosomal protein SA	Rpsa	1737.95	1773.71	1887.85	1628.39	1724	2129.3	1905.54	2035.6	2088.75	2001.35	2231.99	2133.26	2323.44	2137.81	2182.7	1536.87	1789.66	1700.87	1700.54	1674.44	1944.55	1888.97	1797.54	1688.34	2147.78	1620.73	1795.3	1888.92	1664.54	1584.69	2473.98	2781.03	2699.15	2261.52	2271.14	2935.89	2688.11	2847.11	2658.11	2609.28	1942.36	1796	1961	1364.31	1509.17	1806.93
1454610_PM_at	BI689183	septin 7	2011-09-07	1952.59	1771.49	2068.83	1813.08	1975.81	1780.37	1693.7	2022.29	1522.39	1832.31	1908.22	1562.49	1432.66	1808.79	1770.24	1536.6	1854.33	1770.57	1879.21	1846.85	1838.19	1874.44	1560.21	2081.43	1774.52	1799.18	1876.23	2400.09	1942.61	1819.26	1284.27	1434.72	1426.04	1362.84	1410.7	1530.54	1421.69	1386.95	1406.6	1478.28	1987.25	1947.81	2062.62	1347.58	1670.77	1804.85
1417367_PM_at	BC003856	protein phosphatase 2 (formerly 2A), catalytic subunit, alpha isoform	Ppp2ca	1606.9	1827.35	1648.86	1733.55	1728.88	1557.07	1661.34	1608.71	1479.84	1665.64	1856.52	1603.71	1591.17	1592.72	1783.95	1882.76	1956.35	1913.23	1676.08	1833.91	1701.69	1662.48	1671.21	1708.43	1632.77	1682.95	1702.55	1693.4	1637.75	1762	1413.99	1251.12	1312.08	1558.08	1366.75	1329.78	1318.13	1268.74	1218.66	1364.8	1688.87	1726.78	1878.69	1444.26	1700.41	1802.7
1454674_PM_at	AU067669	fasciculation and elongation protein zeta 1 (zygin I)	Fez1	1336.71	1242.56	1150.01	1182.56	1107.98	958.56	946.101	933.309	984.548	866.505	1041.46	1016.45	1014.38	923.983	1161.65	1150.02	1151.53	1292.93	1143.9	1257	1165.98	1181.26	1197.29	1102.81	1135	1931.23	1812.7	1723.96	1991.51	1982.69	990.745	876.359	997.494	1133.24	1141.27	914.657	882.569	820.793	942.277	1002.78	1741.02	1678.94	1781.52	1972.93	2098.46	1801.11
1426661_PM_at	BG807647	ribosomal protein L27A	Rpl27a	1640.44	1778.3	1516.6	1516.31	1548.04	1890.47	2200.63	1964.65	2245.61	1837.9	2027.54	2194.56	1754.29	2027.79	2185.36	1840	1809.42	1931.83	1746.1	1866.3	1761.83	1519.61	1740.75	1757.05	1820.96	1667.83	1666.79	1485.64	1652.32	1768.2	2448.31	2436.5	2630.99	2455.41	2291.88	2374.55	2335.01	2245.32	1799.29	2155.1	1550.46	1676.53	1865.28	1785.49	1658.52	1800.87
1420879_PM_a_at	NM_018753	tyrosine 3-monooxygenase/tryptophan 5-monooxygenase activation protein, beta polypeptide	Ywhab	2300.32	2340.79	2356.81	2187.83	2012.17	1957.73	2081.34	1940.11	2027.35	2099.79	2102.09	2169.87	2230.41	2203.28	2233.17	1915.75	2423.58	2291.72	2258.77	2109.08	2286.28	2338.77	1928.34	2090.42	2225.67	1824.05	1725.45	1590.16	1827.45	1952.2	1564.88	1391.31	1482.35	1577.68	1689.88	1464.26	1521.71	1431.48	1204.39	1563.89	1619.29	1669.19	1828.92	1245.6	1410.16	1797.96
1417418_PM_s_at	NM_007748	cytochrome c oxidase, subunit VI a, polypeptide 1 /// predicted gene 7795	Cox6a1 /// Gm7795	1786.98	1881.18	1794.76	1906.63	2006.13	1796.07	1837.17	1794.9	1822.39	1856.39	1462.99	1896	2032.39	1883.51	1951.37	1526.13	2007.54	1734.51	1885.56	2117.64	1953.87	1953.7	2049.35	1868.21	1988.15	1563.28	1790.84	1772.68	1645.61	1585.77	1358.15	1386.96	1483.38	1348.89	1438.68	1497.72	1317.72	1434.31	1313.18	1602.6	1885.89	1763.22	1883.58	1613.58	1477.39	1793.22
1423772_PM_x_at	U27316	solute carrier family 25 (mitochondrial carrier, adenine nucleotide translocator), member 5	Slc25a5	1296.76	1508.59	1264.62	1362.94	1296.04	1399.03	1331.18	1249.79	1359.31	1187.3	1334.48	1259.52	1223.83	1210.52	1457.56	1449.28	1457.56	1457.56	1275.02	1498.33	1305.71	1390.69	1224.84	1261.06	1285.4	1889.04	1551.58	1634.49	1615.5	1699.23	1714.65	1358.85	1675.66	1697.96	1506.51	1612.36	1645.02	1428.54	1413.26	1564.27	1751.82	1638.43	1621.87	1994.07	1819.61	1788.7
1435033_PM_at	AV024939	Rho guanine nucleotide exchange factor (GEF) 4	Arhgef4	1149.08	1176.66	1095.3	1220.4	1028.48	1016.27	1161.06	1004.43	1101.07	1112.48	999.975	1118.38	1042.62	1170.55	1202.62	1198.84	1238.77	1060.4	1120.97	1219.96	1049.86	1105.02	1312.69	1046.55	1056.61	1894.46	1826.09	1656.24	1936.63	1785.29	1238.38	1042.06	1078.65	1252.97	1293.99	974.064	1006.22	966.897	906.218	1308.23	1850.98	1871.32	1854.37	1523.71	1648.37	1784.93
1437510_PM_x_at	BB724547	ribosomal protein S17	Rps17	1666.42	1856.99	1732.01	1717.49	1686.06	2005.86	1915.45	2036.89	1901.73	1973.88	2037.33	2219.74	1885.61	1919.79	2129.54	2210.66	1872.02	1873.38	1773.34	1827.07	1842.64	1909.83	1832.15	1740.35	1910.81	1822.73	1742.02	1703.21	1954.94	1838.68	2245.42	2336.92	2633.24	2788.87	2251.66	2213.36	2195.9	2352.87	2285.19	2414.75	1880.42	1722.42	1764.13	1919.55	1703.94	1780.74
1416407_PM_at	AI323543	phosphoprotein enriched in astrocytes 15A	Pea15a	1253.91	1287.92	1237.49	1372.82	1249.75	1206.98	1257.23	1087.85	1303.06	1046.29	1336.19	1186.2	1210.32	1059.48	1556.18	1645.63	1356.43	1330.13	1364.12	1386.65	1283.07	1293.18	1345.33	1335.38	1250.77	1726.6	1719.58	1391.54	1706.98	1748.39	1455.77	1187.58	1238.04	1495.39	1442.62	1472.31	1521.49	1372.82	1583.74	1735.69	1606.58	1616.91	1491.6	2075.27	1731.04	1780.34
1415918_PM_a_at	NM_009415	triosephosphate isomerase 1	Tpi1	1812.89	1851.56	1680.5	1898.53	2041.92	1773.07	1799.44	1746.08	1665.2	1922.17	1905.67	1793.84	1740.69	1901.96	1908.54	1589.01	1834.63	1985.93	1803.16	1855.61	1645.5	1685.42	1942.74	1739.82	1846.71	1564.34	1655.74	1756.66	1843.21	1676.02	1755.85	1920.73	1859	1908.78	1734.31	1920.01	2101.55	1893.76	1864.44	2144.25	1429.69	1565.23	1878.91	1729	1823.03	1775.64
1416364_PM_at	BI154147	heat shock protein 90 alpha (cytosolic), class B member 1	Hsp90ab1	1716.52	2049.61	1821.24	2042.01	2011.59	1619.94	1844.1	2031.09	1954.18	1835.91	1758.75	1781.94	2041.7	1939.07	2047.58	1785.35	1981.05	1939.86	1847.6	2036.92	1936.7	1838.64	2081.99	1864.66	2068.75	1882.05	1801.58	1892.79	2000.75	1960.08	1700.38	1814.44	1630.27	1835.53	1742.76	1646.51	1786.95	1681.14	1609.77	1871.17	1883.01	1777.31	1948.08	1783.23	1802.97	1775.61
1436840_PM_x_at	AV124739	ribosomal protein L35	Rpl35	1882.5	2135.48	1801.5	1819.87	1904.74	2264.2	2345.41	2758.45	2498.61	2522.22	2630.3	2557.95	2483.26	2581.05	2503.61	1806.89	2011.02	1970.69	1803.58	1903.75	2161.52	2031.25	2376.79	2021.35	2189.92	1827.13	1902.17	1994.37	2043.74	1945.7	3008.44	3615.73	3191.07	3264.3	2718.73	3051.88	3242.95	2910.49	2563.18	2815.77	1822.52	1862.27	1675.78	1595.3	1859.79	1773.43
1416496_PM_at	BC010209	Morf4 family associated protein 1	Mrfap1	2092.46	1865.11	1829.28	1537.39	2433.68	1868.59	1734.87	1952.24	1736.1	2055.55	1896.24	1899.73	1795.88	1920.61	1575.92	1411.66	1439.8	1942.6	1987.1	1699.48	1858.89	1969.72	1310.24	1856.95	1884.09	1944.7	2096.78	2474.5	1760.53	1964.31	1505.71	1906.59	1616.79	1752.85	1680.1	1661.27	1711.03	1580.93	1527.35	1294.35	2221.73	2162.66	2011.09	1260.06	1583.33	1773.34
1440132_PM_s_at	BB283894	protein kinase, cAMP dependent regulatory, type I beta	Prkar1b	2088.48	2207.75	2042.14	1805.96	1987.32	1765.02	1832.7	1686.61	1945.6	1751.93	2004.98	1855.78	2241.33	1940.72	2117.11	1700.57	2279.15	2134.27	2013.52	2157.66	2130.35	2140.89	2332.8	2104.56	2102.56	1741.71	1622.75	1397.11	1726.81	1477	1185.28	1076.22	1111.18	1207.8	1226.97	1113.64	1175.35	1054.29	1066.74	1253.56	1806.51	1578.73	1716.84	1680.81	1565.5	1771.33
1455792_PM_x_at	AV124445	necdin	Ndn	1862.15	1910.25	1733.74	2010.33	1973.79	1820.83	1831.69	1793.78	1575.57	1850.6	2233.55	1922.69	2054.32	1845.68	2056.05	1552.64	2035.71	1957.51	1981.99	1927.41	1754.93	1926.19	2470.43	1860.27	1835.36	1950.87	1872.58	1813.06	1995.13	1797.18	1149.09	1199.32	1138.33	1309.29	1175.61	1203.43	1158.09	1095.08	1198.4	1310.38	1785.37	1906.12	1974.6	1525.69	1605.5	1766.47
1436959_PM_x_at	BB311061	nasal embryonic LHRH factor	Nelf	2445.1	2891.41	2603.95	2847.62	2575.53	2210.8	2800.48	2260.48	2537.67	2396.34	2520.98	2607.54	2513.13	2766.54	2973.94	3261.57	2805.24	2730.47	2757.61	2753.52	2586.09	2469.86	2926.11	2897.36	2307	1579.31	1542.97	1333.91	1560.39	1532.74	1160.68	1020.03	995.56	1201.1	1106.65	1069.17	1169.32	921.582	836.33	1134.01	1505.16	1388	1359.15	2096.69	1769.11	1765.56
1417463_PM_a_at	NM_025605	RIKEN cDNA 2400001E08 gene /// predicted pseudogene 5510	2400001E08Rik /// Gm5510	1617.39	1578.39	1431.2	1443.83	1504.68	1450.55	1405.71	1556.51	1668.88	1434.24	1583.33	1842.45	1624.34	1472.48	1777.58	1358.52	1489.57	1617.39	1442.17	1565.49	1456.01	1467.08	1677.75	1486.99	1509.28	1879.55	1591	1616.56	1826.37	1623.42	1802.25	1767.37	1765.84	1755.74	1794.24	1709.62	1824.93	1741.11	1797.27	1892.32	1704.17	1504.38	1523.59	1748.97	1781.93	1763.73
1417151_PM_a_at	NM_008747	neurotensin receptor 2	Ntsr2	926.307	934.502	897.274	1054.85	850.392	781.2	756.008	605.985	789.164	854.083	773.029	862.689	903.512	740.011	843.91	1170.18	1136.17	1004.46	1048.03	1216.3	1173.31	1016.61	1376.05	979.983	1041.1	1701.11	1629.97	1659.12	1654.39	1667.6	604.955	527.169	512.843	773.785	644.257	418.282	494.414	427.076	448.692	472.454	1566.97	1480.66	1451.82	1382.57	1862.43	1763.11
1427250_PM_at	AA245637	ATPase, Ca++ transporting, cardiac muscle, slow twitch 2	Atp2a2	1962.75	1887.42	2031.36	1828.06	1955.26	1627.18	1745.68	1737.86	1716.99	1735.73	1305.4	1465.19	1742.52	1494.11	1629.88	1466.52	1631.47	1851.69	1833.43	2051.28	1924.86	1681.39	1482.78	1992.87	2005.23	1694.98	1711.99	1815.28	1538.28	1676.86	1348.59	1306.13	1236.57	1373.99	1398.59	1416.62	1234.51	1336.06	1190.64	1298.95	1591.87	1811.59	1901.24	1320	1472.75	1762.08
1422578_PM_at	AB056479	citrate synthase	Cs	1744.67	1834.32	1777.62	1773.88	1765.31	1572.94	1501.48	1580.37	1570.92	1614.07	1475.08	1606.86	1888.68	1673.17	1629.75	1585.25	1657.93	1549.59	1708.91	1699.75	1664.39	1842.61	1830.11	1770.48	1574.91	1797.14	1834.02	1739.17	1793.13	1670.27	1465.08	1355.5	1395.37	1377.23	1462.69	1536.06	1392.04	1465.76	1556.79	1615.15	1969.13	1751.92	1662.93	1803.44	1730.59	1761.92
1428868_PM_a_at	BG094492	ornithine decarboxylase antizyme 1 pseudogene /// ornithine decarboxylase antizyme 1	Gm9786 /// Oaz1	1412.2	1351.59	1586.31	1306.94	1538.71	1571.51	1491.9	1547.2	1550.86	1495.14	1404.31	1308.93	1491.9	1290.76	1489.67	1445.97	1490.36	1400.06	1426.86	1699.44	1412.48	1435	1611.66	1487.09	1370.79	1489.08	1649.39	1535.56	1545.87	1562.23	1373.25	1410.43	1569.93	1353.13	1415.97	1434.34	1377.74	1495.62	1353.55	1394.42	1513.04	1540.57	1581.84	1630.42	1598.06	1760.85
1460175_PM_at	NM_024175	similar to yeast ribosomal protein S28 homologue /// ribosomal protein S23	LOC100046668 /// Rps23	1471.8	1910.53	1637.15	1557.98	1610.85	1940.56	1883.76	1811.76	2094.7	1693.64	1822.84	1943.4	1699.59	1888.24	2158.95	1796.98	1861.02	1916.16	1716.12	1890.96	1752.96	1506.29	1978.9	1719.64	1875.51	1621.45	1566.09	1461.59	1559.23	1577.85	2248.87	2099.41	2716.93	2233.56	2157.29	2078.11	2229.46	2179.26	1684.16	2148.65	1529.01	1471.8	1655.89	1953.91	1829.64	1756.33
1415880_PM_a_at	NM_010684	lysosomal-associated membrane protein 1	Lamp1	997.131	1071.98	1008.76	1058.82	1115.92	1240.14	1157.29	1180.1	1484.86	1198.76	930.988	1254.16	1161.57	1315.63	1358.33	1367.45	1017	1057.02	990.17	1132.28	1008.86	970.126	1210.08	984.777	1062.69	1714.65	1445.4	1484.68	1820.53	1646.73	2117.55	2244.9	2423.79	2271.35	2137.16	2025.17	2038.65	2122.41	1795.32	1834.74	1433.99	1364.97	1692.42	1708.69	1579.48	1753.83
1424628_PM_a_at	BC013640	NADH dehydrogenase (ubiquinone) flavoprotein 3	Ndufv3	1859.36	1870.32	1820.17	1997.7	1759.01	1729.12	1645.83	1546.72	1793.63	1613.23	1672	1912.3	1921.39	1735.69	2040.24	1968.41	1884.73	1735.69	1818.95	1803.96	1785.2	1781.43	1918.96	1817.47	1735.69	1697.34	1603.15	1557.54	1817.45	1680.08	1663.76	1589.72	1498.23	1552.67	1668.25	1509.75	1754.95	1644.52	1657.04	1815.58	1662.24	1605.72	1676.11	1706.79	1801.94	1752.37
1460008_PM_x_at	AV109882	ERO1-like (S. cerevisiae) /// ribosomal protein L31	Ero1l /// Rpl31	1638.03	2136.66	1877.76	1976.37	2056.99	2140.98	2159.26	2133.88	1893.33	2025.66	1940.66	2129.82	2169.91	2429.64	2045.26	1228.5	2066.78	1680.66	1916.23	1843.96	2039.17	2135.43	1727.24	2011.78	2075.29	1907.31	1787.38	2021.8	1241.34	1665.31	2345.36	2360.35	2484.05	2265.6	2080.09	2571.51	1952.41	2551.57	1990.79	1886.61	1914.34	1686.95	1636.24	1675.15	1353.02	1751.34
1434127_PM_a_at	BB252350	predicted gene 10257 /// predicted gene 8524 /// H3 histone, family 3A /// H3 histone, family 3C /// similar to H3 histone, family 3A	Gm10257 /// Gm8524 /// H3f3a /// H3f3c /// LOC100045490	1988.26	1353.2	1952.87	1811.88	2231.21	1787.89	1878.09	1973.01	1840.76	2091.8	2032.13	1846.55	1934.5	1846.55	1689.22	1578.34	1818.27	1897.62	1935.05	2041.6	1978.76	1684.94	1558.24	1840.33	1835.65	1540.08	1886.65	1882.04	1598.14	1813.33	1565.82	2059.97	1804.26	2062.63	1759.26	1872.08	2110.87	1921.9	2060.41	1591.9	1832.51	1865.98	2050.7	1475.03	1622.32	1749.31
1417615_PM_a_at	AK014593	ribosomal protein L11	Rpl11	1754.62	1762.41	1659.41	1837.4	1757.01	1983.26	1778.72	1921.26	1871.61	2090.47	2078.66	1913.97	1665.65	1804.01	1551	1606.41	1789.33	1756.53	1895.58	1505.04	1743.35	1819.82	1440.7	1724.29	1668.13	1799.36	2091.2	2000.44	1904.64	1797.29	2417.56	2673.49	2430.92	2437.23	2347.54	2603.93	2352.58	2352.02	2623.47	2135.33	1986.47	1891.65	1743.17	1500.84	2157.64	1748.23
1416546_PM_a_at	NM_011290	ribosomal protein L6	Rpl6	1738.78	1553.92	1561.93	1437.93	1521.63	1946.79	1747.12	1773.23	1929.16	1831.83	1679.75	1674.71	1970.52	1750.83	1768.97	1328.55	1469.63	1562.06	1629.3	1455.81	1646.58	1776.23	1398.36	1502.31	1704.71	1764.06	1726.48	1910.95	1603.9	1742.55	2170.64	2484.12	2632.33	2274.99	2333.59	2507.03	2213.94	2470.15	2155.39	2240.16	1822.23	1648.59	1768.97	1534.38	1598.54	1746.09
1419383_PM_at	NM_009115	S100 protein, beta polypeptide, neural	S100b	452.804	438.326	430.857	441.463	469.94	349.576	293.982	257.569	348.007	337.837	291.061	327.493	274.19	348.091	428.252	454.823	476.677	544.236	551.308	485.184	499.151	473.512	385.756	549.512	488.203	1513.19	1615.83	1611.11	1686.9	1592.71	721.644	696.028	791.699	877.655	962.069	810.261	764.965	733.334	677.903	922.258	1497.31	1594.51	1754.96	1555.15	1532.93	1743.07
1456125_PM_a_at	AV006937	dynein light chain LC8-type 1 /// predicted gene 6788	Dynll1 /// Gm6788	2303.66	2378.13	2399.81	2773.34	2732.74	2208	2188.92	2467.77	2215.3	2379.01	2581.01	2352.87	2424.05	2629.77	2444.51	2207.58	2343.26	2396.34	2337.8	2489.23	2331.82	2675.18	2671.18	2390.04	2405.28	1859.6	1948.71	2141.22	1942.04	2008.52	1648.5	1653.02	1544.68	1724.47	1549.34	1999.35	1995.8	1929.99	1932.21	2254.51	2064.78	1932.25	2063.34	1928.18	1745.68	1737.82
1453229_PM_s_at	AK019085	ubiquinol-cytochrome c reductase hinge protein	Uqcrh	1536.05	1545.07	1510.62	1466.34	1735.24	1549	1501.34	1629.88	1402.92	1581.56	1604.12	1579.18	1412.38	1474.05	1607.81	1164.3	1611.78	1756.44	1614.7	1606.1	1495.05	1787.41	1652.35	1538.93	1505.52	1743.13	1978.95	2262.28	2021.58	1888.52	1480.32	1557.11	1530.16	1647.79	1601.99	1524.37	1595.47	1466.28	1508.13	1586.96	1906.37	2049	2176.02	1723.06	1541.13	1737.81
1416244_PM_a_at	NM_013493	cellular nucleic acid binding protein	Cnbp	1807.35	2220.86	1982.19	2046.02	1970.96	2072.96	1920.76	2049.94	1869.95	1918.53	1770.52	2011	1613.01	1814.8	2155.75	1857.13	2111.53	2155.78	2043.53	2134.87	2038.47	2018.85	1769.72	1861.91	1979.15	1869.85	1775.08	1793.4	2051.61	1952.1	1858.62	1920.5	2055.34	1941.74	1858.6	1732.4	1709.53	1776.91	1815.32	2007.56	1958.86	1904.49	1836.45	1702.04	1769.8	1735.97
1424053_PM_a_at	BC025071	transcription factor 25 (basic helix-loop-helix)	Tcf25	1684.64	1525.33	1497.39	1535.82	1547.4	1370.41	1373.14	1448.05	1398.58	1450.88	1333.04	1193.81	1417.59	1093.54	1400.94	1244.64	1490.53	1383.79	1672.53	1390.56	1453.27	1526.75	1550.46	1446.42	1399.5	1740.66	1803.22	1585.32	1846.11	1648.29	1135.07	1114.8	1161.45	1228.22	1284.85	1275.11	1207.85	1221.32	1176.71	1273.28	1818.31	1679.21	1595.03	1546.3	1785.03	1731.94
1430713_PM_s_at	AI429575	NADH dehydrogenase (ubiquinone) 1 alpha subcomplex, 13	Ndufa13	1736.77	1780.13	1655.59	1693.92	2233.89	1773.92	1753.2	2046.21	1618.58	1822.9	1760.77	1611.19	1956.03	2125.11	1306.83	1540.82	1812.4	1638.45	1858.99	1632.99	1870.51	1828.6	1949.4	1756.48	1654.54	1535.19	1826.14	2123.86	1810.99	1797.97	1446.62	1840.03	1631.52	1371.76	1452.46	1762.04	1486.01	1522.53	1540.24	1689.81	1851.91	1880.79	1989.44	1381.41	1515.21	1731.46
1416149_PM_at	AB038696	oligodendrocyte transcription factor 1	Olig1	836.35	796.463	962.492	1001.78	1054.44	772.338	877.622	782.314	863.883	795.37	561.137	786.802	991.977	885.654	1008.59	859.566	900.365	873.56	865.288	1063.6	784.818	715.087	1108.24	941.316	805.395	1903.46	1915.02	1638.3	1695.81	1848.32	871.958	1067.84	1259.95	1076.29	1083.24	1049.53	1011.53	1225.93	1040.33	1217.52	1980.75	1923.74	2038.89	1783.31	1676.36	1731.19
1456177_PM_x_at	BB288596	zinc finger protein 706	Zfp706	1344.51	1626.25	1532.73	1690.48	1523.1	1289.84	1338.05	1303.39	1350.61	1303.69	1354.79	1427.89	1522.69	1488.77	1683.46	1739.16	1634.13	1604.98	1534.84	1637.57	1540.43	1764.2	1842.99	1528.85	1570.74	1460.21	1299.8	1437.17	1575.01	1630.32	1103.69	1135.65	1206.69	1075.64	1249.15	1057.29	1078.98	1160.48	1084.65	1202.96	1529.53	1353.77	1533.71	1749.08	1465.81	1727.78
1429761_PM_at	BF455257	reticulon 1	Rtn1	2504.22	2650.7	2487.61	2745.77	2546.17	2231.54	2421.96	2360.5	2216.06	2395.43	2619.51	2368.77	2354.68	2310.22	2182.99	1943.14	2578.17	2532.85	2556.32	2693.13	2531.45	2570.17	2712.71	2626.5	2349.05	1946.43	1896.95	1977.53	1895.5	1665.31	1217.82	1144.63	1034.6	1161.89	1197.59	1144.31	1191.48	1175.91	1216.61	1129.95	1842.42	1929.84	1904.45	2014.7	1531.16	1726.25
1438180_PM_x_at	AV308954	HCLS1 associated X-1	Hax1	1549.41	1568.45	1538.24	1595.94	1377.47	1565.63	1397.83	1492.7	1365.63	1740.86	1739.3	1577.24	1489.17	1483.44	1225.02	1722.17	1537.23	1652.19	1489.73	1426.07	1438.37	1689.95	1454.94	1470.37	1540.14	1765.4	2023.51	1977.56	1620.71	2110.49	1751.96	1761.88	2033.96	1624.91	1891.59	1653.79	1868.23	1699.34	1978.91	1586.71	2117.3	2084.08	1977.32	1531.31	1481.13	1725.34
1435011_PM_x_at	AI627032	aldo-keto reductase family 1, member A4 (aldehyde reductase)	Akr1a4	1741.08	1673.74	1711.87	1648.68	1599.57	1803.72	1566.99	1649.96	1764.56	1742.79	1590.73	1552.33	1720.07	1549.62	1711.24	1842.63	1726.48	1693.97	1654.31	1618.18	1578.51	1709.49	1486.62	1496.9	1709.72	1695.42	1788.76	1726.48	1729.82	1739.45	2037.91	1959.58	2162.53	2053.49	2036.11	2010.1	1960	2202.37	2022.3	1996.3	1748.52	1717.21	1635.16	1642.78	1878.96	1722.44
1416483_PM_at	BB833716	tetratricopeptide repeat domain 3	Ttc3	1332.39	1649.79	1681.76	1409.01	1665.93	1248.02	1723.59	1353.89	1593.2	1247.12	1101.06	1418.13	1447.45	1480.14	1626.17	1137.48	1417.12	1439.08	1602.52	1732.17	1587.2	1388.37	1353.89	1800.43	1717.6	1303.21	1395.84	1353.89	1313.7	1353.89	869	847.529	893.644	980.581	947.988	860.716	751.559	1002.79	611.433	889.814	1272.91	1446.29	1742.79	1258.07	1258.07	1715.99
1420505_PM_a_at	AF326545	syntaxin binding protein 1	Stxbp1	1981.52	1966.76	1863.53	1920.54	1936.79	1696.06	1809.43	1785.33	1701.95	1726.52	1774.67	1674.78	1784.58	1719.87	1733.77	1634.27	2031.39	1914.41	1962.38	1860.84	1921.43	2005.27	1871.85	1929.03	1789.61	1790.36	1733.86	1732.41	1583.15	1726.16	1309.43	1111.8	1020.64	1198.08	1200.45	1058.65	1131.54	989.539	1049.22	1097.09	1792.43	1798.34	1794.16	1609.86	1522.34	1714.77
1415942_PM_at	NM_052835	predicted gene 3379 /// ribosomal protein 10 pseudogene /// 60S ribosomal protein L10 (QM protein homolog) /// ribosomal protein 10	Gm3379 /// Gm4892 /// Gm7476 /// Rpl10	1694.69	1805.5	1695.77	1733.43	1515.99	2106.9	2137.05	2118.24	2141.76	2187.56	2224.61	2209.2	2064.82	1857.33	1910.33	1480.27	1871.32	1997.5	1786.04	1844.14	1661.35	1816.09	1950.99	1685.44	1823.43	1678.73	1789.32	1726.93	1568.26	1642.21	2667.9	2901.94	2858.46	2894.62	2651.41	2518.79	2536.86	2584.26	2758.05	2599.39	1822.99	1782.64	1736.25	1622.69	1754.51	1711.97
1434231_PM_x_at	AV124680	ribosomal protein L35	Rpl35	2139.24	2255.72	1904.07	1813.96	1993.19	2509.07	2336.34	2630.13	2489.57	2414.23	2451.53	2635.61	2711.07	2598.72	2092.28	1879.6	2053.42	2273.08	2085.85	2099	2214.72	2082.5	2189.23	2174.36	2319.79	1950.94	1905.55	2125.81	1947.53	2095.59	3120.11	3280.89	3185	3299.7	2845.22	3126.71	3023.3	2925.51	2683.45	2271.91	2219.9	1966.42	1695.68	1658.42	1753.96	1711.68
1416780_PM_at	NM_021514	phosphofructokinase, muscle	Pfkm	1767.92	1715.05	1662.62	1874.32	1531.33	1554.56	1544.92	1534.5	1537.51	1557.25	1754.83	1705.9	1643.85	1403.49	1650.27	1670.68	1793.93	1718.78	1612.75	1594.49	1577.62	1592.58	1988.85	1595.55	1430.48	1742.77	1782.28	1646.31	1817.29	1814.2	1441.09	1200.81	1188.54	1402.84	1413.02	1084.75	1342.11	1080.51	1262.74	1437.62	1711.2	1707.01	1779.29	2105.33	1750.2	1708.99
1449110_PM_at	BC018275	ras homolog gene family, member B	Rhob	1365.05	1373.47	1392.85	1268.46	1246.2	1556.93	1622.66	1567.14	1354.49	1315.49	1314.48	1274.94	1512.37	1482.78	1691.67	1337.97	997.661	1250.1	1356.34	1150.23	1132.75	1382.57	1315.43	1297.12	1220.53	1859.58	1917.8	1731.5	1496.02	1930.77	1636.39	1597.88	1973.58	1618.37	1656.56	1782.86	1484.82	1738.62	1617.7	1568.79	1662.71	1626.62	1622.89	1630.42	1366.47	1706.84
1415933_PM_a_at	NM_007747	cytochrome c oxidase, subunit Va	Cox5a	1570.12	1665.67	1489.92	1762.1	1732.28	1586.83	1522.38	1674.51	1337.12	1554.79	1173.09	1646.83	1583.91	1636.12	1636.78	976.991	1672.27	1930.79	1677.57	1689.81	1521.46	1624.36	1479.74	1575.77	1436.19	1912.93	1954.66	2337.2	1884.44	1963.44	1535.21	1772.07	1469.77	1588.36	1528.48	1619.9	1783.25	1518.37	1314.03	1542.78	1948.5	2051.95	2049.44	1434.99	1249.44	1703.34
1456609_PM_at	BE994488	calcium/calmodulin-dependent protein kinase II inhibitor 1	Camk2n1	2914.54	3192.78	3229.91	3061.38	3120.59	2186.18	2946.62	2740.7	2736.86	2777.07	2926.2	2480.11	2810.16	3039.65	2803.5	2694.62	2997.43	3058.39	3175.87	3206.89	2843.69	2937.02	2911.41	3173.98	2661.12	1433.77	1424.23	1562.52	1531.59	1563.06	1064.26	1102.95	1111.03	1240.16	1036.38	968.479	948.675	1020.92	817.813	945.544	1391.07	1447.91	1679.03	1477.82	1461.43	1701.85
1415961_PM_at	NM_022417	integral membrane protein 2C	Itm2c	2253.03	2242.36	2152.41	1865.09	1998.26	2009	1981.63	1969.96	2219.75	2167.41	2327.05	2268.03	2345.32	2128.86	2271.89	1634.12	2073.19	2365.84	2154.46	2114.75	2270.67	2198.91	2197.12	2120.22	2194.24	1676.79	1661.56	1755.86	1615.96	1577.83	1466.75	1454.37	1549.65	1743.55	1621.48	1435.63	1463.18	1348.43	1521.59	1348.05	1607.07	1603.36	1496.91	1813.51	1632.97	1698.85
1427465_PM_at	BC025807	ATPase, Na+/K+ transporting, alpha 2 polypeptide	Atp1a2	1208.51	1327.52	1295.58	1163.09	1194.73	1270.83	1121.21	1188.08	1028.36	1077.31	1294.24	1272.12	1417.98	1220.61	1145.54	1474.42	1336.38	1361.83	1329.34	1283.43	1385.52	1339.09	1639.13	1364.82	1241.3	1757.99	1930.51	1941.77	1891.27	1812.09	979.669	1038.29	811.62	1093.84	1087.62	668.396	823.354	618.229	747.571	790.361	1819.31	1996.61	1508.5	1887.16	1750.67	1698.08
1434396_PM_a_at	AU017189	predicted pseudogene 5526 /// predicted gene 8894 /// myosin, light polypeptide 6, alkali, smooth muscle and non-muscle	Gm5526 /// Gm8894 /// Myl6	1801.08	1678.81	1714.58	1635.76	1917.52	1683.97	1648.68	1830.9	1599.3	1842.46	1473.48	1739.1	1673.28	1662.07	1615.11	1302.58	1795.54	1807.18	1645.65	1881.28	1744	1935.14	1241.28	1752.76	1791.51	1699.79	1841.83	1863.11	1612.3	1617.24	1773.87	1941.39	1919.88	1798.12	1848.68	2185.33	2162.28	2244.02	2068.87	1989.41	1703.89	1669.25	1760.54	1164.8	1856.42	1696.21
1454778_PM_x_at	AV206017	40S ribosomal protein S28 pseudogene /// ribosomal protein S28	Gm10443 /// Rps28	1589.56	1765.36	1445.01	1550.69	1815.71	1859.75	2031.24	1859.3	2055.68	1652.68	1660.4	2129.23	1830.72	2281.22	2110.51	1605.4	1681.47	1850.8	1711.32	2014.28	1803.95	1564.85	1957.55	1910.11	1827.23	1342.21	1472.79	1420.01	1549.34	1491.48	2165.38	2218.2	2238.22	2304.26	1912.75	2592.98	2166.75	2099.04	1725.3	2029.21	1528.43	1575.71	1702.07	1795.56	1607.43	1696.13
1420997_PM_a_at	NM_008155	glucose phosphate isomerase 1	Gpi1	2155.94	2029.13	2014.22	1791.57	1976.44	1990.67	1896.4	1970.44	2029.85	1888.73	1942.8	1931.16	2372.72	1946.49	1565.54	1565.72	1864.35	1997.72	2104.01	1870.18	2050.1	2048.24	1612.04	1911.34	2146.7	1617.88	1574.27	1714.72	1454.82	1605.62	1709.29	1883.88	1861.41	1832.26	1805.66	2057.16	1657.68	1784.05	1773.24	1373.75	1777.64	1753.5	1512.39	1073.16	1187.01	1687.03
1418188_PM_a_at	AF146523	metastasis associated lung adenocarcinoma transcript 1 (non-coding RNA)	Malat1	1453.26	1497.97	1839.63	1296.83	1432.03	1644.97	1699.6	1637.46	1281.12	901.708	1487.9	1619.28	1390.87	1651.75	1206.18	1128.6	1610.97	1658.7	1814.52	1738.33	1604.25	1405.8	1523.43	1877.47	1634.35	1513.72	1446.94	1390.42	1584.28	1130.33	1241.42	1283.93	1116.72	1359.38	1360.68	1695.12	1458.92	1426.33	829.958	1205.53	986.187	1627.52	1548.7	1124.7	1215.23	1686.12
1451086_PM_s_at	BC003828	RAS-related C3 botulinum substrate 1	Rac1	1626.3	1432.47	1613.95	1654.27	1787.28	1753.53	1606.67	1733.02	1545.62	1638.55	1373.38	1498.99	1728.54	1776.07	1581.89	1380.3	1567.64	1515.99	1613.95	1525.01	1553.93	1510.14	1677.03	1656.33	1604.96	1606.94	1771.88	1796.27	1683.4	1568.88	1444.69	1543.4	1586.48	1351.23	1530.62	1555.96	1545.06	1570.97	1400.35	1551.56	1889.34	1739.18	1694.11	1244.85	1320.23	1683.23
1421887_PM_a_at	M97216	amyloid beta (A4) precursor-like protein 2	Aplp2	1493.09	1503.61	1524.89	1509.96	1312.34	1443.62	1218.22	1143.35	1375.59	1167.11	1163.22	1415.66	1414.48	1177.29	1424.65	1520.9	1554.35	1379.02	1457.26	1480.26	1438.04	1416.75	1516	1359.13	1530.28	1625	1442.29	1351.67	1647.97	1613.25	1245.37	1084.46	1103.08	1131.82	1244.16	914.392	985.095	931.129	1063.85	1036.7	1646.2	1428.72	1519.02	1811.44	1544.12	1677.88
1428152_PM_a_at	BF577616	ribosomal protein L18A	Rpl18a	1651.62	1926.67	1697.41	1559.06	1643.33	2148.95	2228.04	2328.59	2433.58	2091.92	2302.59	2277.12	2244.13	2168.1	2543.47	1583.59	1931.77	1781.56	1746.84	1767.26	1761.67	1729.96	2218.74	1758.39	1919.21	1721.05	1648.93	1583.58	1762.87	1708.6	2551.17	2907.71	2815.47	2800.47	2534.93	2494.89	2578.93	2552.51	2281.89	2507.82	1660.75	1612.25	1710.82	1407.51	1945.96	1666.84
1439410_PM_x_at	BI966363	solute carrier family 25, member 39	Slc25a39	1379.82	1470.82	1480.7	1631.65	1229.53	1509.14	1564.94	1460.36	1615.45	1539.34	1569.81	1640.65	1782.61	1524.54	1679.08	1675.58	1592.03	1525.52	1470.01	1461.13	1429.76	1628.88	2017.41	1321.8	1485.47	1606.16	1516.91	1481.18	1661.52	1691.15	1999.31	1693.82	1870.62	1786.67	1882.94	1699.6	2022.42	1804.22	2119.93	1923.83	1671.63	1481.52	1534.62	1754.4	1809.81	1665.11
1453120_PM_at	AK013100	thioredoxin-related transmembrane protein 4	Tmx4	1543.78	1663.72	1612.19	1706.49	1477.46	1427.6	1604.99	1488.45	1457.92	1412.44	1391.97	1523.05	1394.57	1611.87	1694.82	1678.7	1671.07	1784.48	1536.23	1566.17	1478.84	1533.12	1966.51	1631.33	1437.07	1635.57	1639.16	1397.06	1525.72	1530.25	1168.66	1076.06	1216.72	1312.76	1209.52	1029.46	1191.78	1075.26	1087.25	1127.2	1456.51	1656.48	1765.99	1869.98	2081.13	1662.34
1416604_PM_at	NM_025567	cytochrome c-1	Cyc1	1602.76	1429.6	1613.33	1674.93	1600.13	1485.4	1449.69	1334.17	1513.86	1438.28	1399.81	1437.51	1666.91	1402.99	1368.76	1293.34	1657.55	1668.81	1517.6	1613.27	1468.88	1500.22	1644.3	1462.02	1496.3	1753.54	1771.09	1628.94	1608.18	1718.28	1387.5	1215.47	1218.76	1223.33	1392.15	1221.5	1316.96	1222.85	1269.68	1350.52	1734.94	1632.73	1514.86	1506.21	1345	1661.83
1416478_PM_a_at	NM_008617	malate dehydrogenase 2, NAD (mitochondrial)	Mdh2	1291.07	1272.15	1542.54	1346.12	1694.28	1474.48	1508.48	1435.23	1552.75	1394.7	1102.32	1435.23	1734.48	1854.68	1488.06	999.634	1354.59	1436.04	1479.47	1435.23	1504.21	1401.93	1479.46	1699.39	1660.62	1683.11	1854.75	1681.68	1514.82	1446.85	1101.26	1271.92	1484.33	1310.38	1201.71	1392.31	1092.44	1402.87	1173.97	1255.62	1573.47	1742.84	1821.28	1354.35	1203.05	1659.2
1455742_PM_x_at	BE197350	mortality factor 4 like 1	Morf4l1	1605.12	1581.71	1676.93	1609.92	1771.88	1546.24	1635.79	1788.41	1632.5	1735.79	1561.05	1459.52	1733.8	1695.69	1330.47	1706.01	1680.57	1676.78	1683.4	1434.89	1722.36	1782.87	1574.7	1727.76	1575.09	1697.43	1947.49	1999.9	1541.11	1634.99	1437.8	1833.93	1583.23	1459.64	1489.26	1503.73	1495.26	1346.32	1439.56	1339.11	2071.44	2124.98	1767	1422.57	1603.85	1653.47
1449889_PM_a_at	NM_023429	OCIA domain containing 1	Ociad1	1489.79	1448.69	1472.63	1451.5	1379.82	1348.88	1284.65	1353.26	1268.29	1316.19	1112.64	1314.18	1333.44	1329.4	1253.78	1075.13	1310.9	1566.96	1517.93	1387.14	1417.26	1630.83	1287.32	1473.58	1459.64	1361.36	1415.37	1385.39	1212.84	1434.12	1169.16	1143.53	1194.83	1254.77	1266.88	1239.98	1065.41	1101.38	1177.62	1070.88	1682.77	1397.66	1486.76	1181.21	1207	1651.93
1417452_PM_a_at	NM_007990	Finkel-Biskis-Reilly murine sarcoma virus (FBR-MuSV) ubiquitously expressed (fox derived) /// predicted gene 9843	Fau /// Gm9843	1534.71	1629.98	1638.63	1363.01	1671.03	2123.45	1981.1	2036.36	2002.6	2135.76	1553.75	1930.85	1931.77	1943.67	2099.74	1603.5	1634.62	1573.43	1632.25	1697.64	1629.74	1673.57	1648.6	1626.42	1795.37	1535.02	1562.46	1612.53	1504.86	1441.18	2276.8	2509.03	2529.78	2302.63	2349.66	2442.65	2227.57	2406.55	2091.93	2216.73	1626.69	1464.77	1750.93	1349.39	1345.89	1649.99
1435630_PM_s_at	AV148646	acetyl-Coenzyme A acetyltransferase 2	Acat2	1007.92	984.875	950.204	1156.76	941.594	769.388	872.002	745.281	877.381	753.603	991.241	866.608	877.979	857.076	1117.9	1171.42	901.901	889.983	919.305	804.59	980.135	996.967	1222.37	939.461	882.802	1823.46	1689.54	1616.81	1928.53	2119.55	781.998	713.987	706.415	797.563	827.951	818.299	1075.48	859.252	1078.39	1386.13	1493.37	1460.67	1521.93	1895.12	1586.28	1647.06
1435614_PM_s_at	AI850720	RAS protein-specific guanine nucleotide-releasing factor 1	Rasgrf1	1767.94	1707.7	1614.59	1733.7	1771.02	1585.72	1565.92	1565.92	1454.53	1597.88	1839.8	1525.03	1835.29	1587.3	1633.88	1225.59	1668.08	1598.18	1721.08	1583.61	1513.88	1642.74	1733.37	1558.33	1447.33	1447.79	1991.6	1692.25	1983.1	1587.07	1173.8	1406.74	1109.05	1232.84	1256.04	1082.03	1120.73	1016.09	1318.09	1095.55	1858.03	1878.42	1950.86	1536.59	1673.24	1645.19
1435732_PM_x_at	AV172216	ATPase, H+ transporting, lysosomal V0 subunit C	Atp6v0c	2094.23	2079.34	1978.81	1742.94	2221.61	1871.49	1794.74	1942.04	1676.15	1878.53	2222.92	1889.69	2069.57	1988.39	1843.19	1092.82	1927.09	2218.23	1927.62	1753.96	1964.52	2076.71	1693.28	1913.61	1833.8	1695.29	1832.26	1989	1716.46	1570.47	1720.25	1987.3	1603.12	1806.1	1644.2	1853.35	1832.33	1752.52	1652.89	1637.79	1848.8	1783.2	1668.75	1181.59	1197.88	1641.3
1438390_PM_s_at	AV105428	pituitary tumor-transforming gene 1	Pttg1	1281.48	1193.01	1201.94	1080.06	1150.92	1310.9	1313.11	1548.94	1406.31	1387.91	1388.27	1274.13	1178.52	1214.01	1508.24	1267.57	1238.77	1136.17	1320.48	1302.81	1084.25	1070.1	1008.06	1181.24	1132.44	1467.59	1301.11	1400.39	1302.46	1305.87	1462.54	1374.17	1428.48	1356.34	1412.12	1429.74	1366.18	1419.24	1413.64	1617.13	1449.7	1305.87	1475.12	1366.15	1565.57	1641.17
1415990_PM_at	BC003731	voltage-dependent anion channel 2	Vdac2	1487.1	1267.73	1472.48	1265.29	1585.55	1482.11	1467.72	1464.63	1482.86	1443.61	1056.98	1301.08	1452.2	1517.12	1497.93	1102.2	1331.27	1395.16	1321.76	1431.35	1326.18	1288.81	1218.32	1504.15	1419.43	1655.16	1670.96	1630.36	1471.23	1587.9	1470.44	1663.14	1770.97	1671.02	1656.65	1630.38	1541.73	1597.35	1478.8	1482.86	1646.79	1611.04	1747.17	1186.87	1243.05	1640.4
1452701_PM_x_at	BF237074	ubiquitin A-52 residue ribosomal protein fusion product 1	Uba52	1776.07	1972.84	1780.29	1755.19	1731.07	1843.38	1870.9	1860.67	1933.6	1938.53	1969.86	1794.85	1873.7	1781.49	1847.09	1522.09	1849.89	1823.18	1756.52	1710.04	1794.85	1756.62	1828.56	1694.32	1865.66	1696.74	1588.25	1617.09	1688.04	1633.04	2066.22	2237.19	2055.91	1971.01	1968.16	2082.76	2108.68	2073.22	2050.21	1984.52	1520.54	1558.25	1601.12	1444.09	1745.29	1639.95
1418980_PM_a_at	M58045	2',3'-cyclic nucleotide 3' phosphodiesterase	Cnp	618.317	662.745	677.825	642.203	641.129	515.147	489.894	463.709	576.887	450.025	400.992	512.54	530.95	539.757	585.854	839.443	652.867	657.952	615.33	670.92	575.499	538.158	818.624	598.616	505.304	1557.85	1700.3	1612.75	1886.12	1818.22	865.021	820.221	904.105	1063.34	1114.53	896.575	951.973	925.163	881.967	1143.03	1387.95	1454.03	1571.41	1763.83	1423.58	1638.57
1455148_PM_at	AV173792	transmembrane protein 130	Tmem130	1079.01	1059.37	1152.68	1165.77	1149.8	1161.71	1163.08	1119.08	1077.16	1267.34	1049.65	1289.93	1299.03	1271.03	1007.82	729.789	1358.38	1325.58	1240.52	1251.61	1204.29	1198.85	1269.27	1255.45	1301.01	1527.01	1577.27	1456.62	1519.05	1455.03	981.997	1106.55	1060.22	1196.12	1092.38	1018.58	1001.02	961.537	931.776	932.43	1674.15	1531.27	1576.79	1298.41	1387.57	1633.19
1428411_PM_at	AK004510	---	---	1971.35	2040.89	1986.81	1984.24	1909.79	1687.43	1772.7	1582.29	1652.05	1649.18	1442.36	2009.18	1495.77	1739.15	2079.98	1518.12	2000.99	2054.43	1939.12	2169.72	1902.73	1996.81	1538.64	1879.4	1743.22	1734.94	1680.27	1542.26	1603.52	1572.65	1063.05	962.307	775.065	1155.48	1176.06	955.238	1162.14	863.081	696.458	1027.08	1673.88	1534.63	1695.59	1066.02	1177.5	1632.54
1452184_PM_at	W29413	NADH dehydrogenase (ubiquinone) 1 beta subcomplex, 9	Ndufb9	1622.7	1756.41	1609.53	1478.24	1548.24	1530.61	1448.53	1378.82	1417.34	1442.09	1541.99	1491.86	1379.01	1442.52	1683.64	1327.7	1743.04	1754.68	1717.32	1697.08	1650.37	1766.95	1373.98	1663.28	1684.29	1598.66	1607.38	1590.33	1363.79	1501.16	1185.79	1071.67	1118.45	1184.94	1288.62	1363.62	1115.11	1205.95	1131.38	1389.28	1626.75	1498.7	1557.69	1358.87	1613	1629.97
1448198_PM_a_at	NM_026061	NADH dehydrogenase (ubiquinone) 1 beta subcomplex 8	Ndufb8	1181.67	1283.35	1224.18	1382.28	1202.45	1166.19	1210.26	1085.89	1225.99	1108.76	1298.61	1205.42	1204.56	1230.34	1424.05	1444.4	1288.37	1336.53	1181.61	1328.62	1180.13	1245.41	1518.18	1249.11	1179.25	1599.99	1472.26	1576.91	1731.9	1505.96	1201.57	1154.87	1289.85	1219.9	1300.87	1196.96	1281.8	1135.13	1300.87	1230.11	1600.41	1492.76	1642.36	1407.37	1901.98	1629.64
1451674_PM_at	BF468072	solute carrier family 12, member 5	Slc12a5	1801.42	1897.39	1636.64	1756.33	1556.62	1428.32	1641.04	1445.96	1543.73	1348.81	1163.73	1630.47	1535.6	1535.49	1783.19	1772.65	1878.58	1835.66	1781.41	1948.79	1690.35	1705.47	1730.99	1648.83	1547.38	1724.91	1588.18	1382.72	1680.83	1777.33	1141.86	821.929	871.308	1078.69	1097.9	853.589	1044.94	865.104	714.061	1033.77	1360.6	1405.84	1589.22	1180.17	1406.52	1627.13
1417365_PM_a_at	AU079514	calmodulin 1	Calm1	2327.7	1963.03	2330.67	2175.56	2633.53	1872.44	2045.13	2246.15	1888.01	2268.38	2176.69	2009.67	1788.82	2109.3	1482.38	1900.79	2263.29	2309.28	2322.36	2080.26	2308.96	2411.59	1626.79	2064.6	2200.21	1777.1	2038.19	2035.86	1381.36	1614.59	1213.8	1696.59	1470.83	1408.72	1231.63	1747.1	1467.42	1492.59	1431.05	1242.92	2100.91	2002.4	1842.01	955.072	1755.3	1626.83
1460240_PM_a_at	NM_016884	heterogeneous nuclear ribonucleoprotein C	Hnrnpc	1564.3	1643.12	1639.04	1513.83	1596.5	1808.14	1536.65	1589.71	1658.84	1642.47	1742.18	1652.18	1789.16	1689.73	1827.24	1557.59	1831.6	1780.62	1637.33	1813.18	1475.76	1511.02	1507.79	1598.97	1777.92	1618.58	1492.08	1529.07	1709.6	1664.47	1735.61	1650.03	1764.89	1663.19	1756.49	1817.17	1627.37	1806.89	1717.46	1954.33	1761.63	1657.87	1623.91	1783.44	1580.73	1621.9
1423739_PM_x_at	U15571	amyloid beta (A4) precursor-like protein 2	Aplp2	1336.37	1452.44	1406.12	1337.16	1349.32	1369.43	1383.38	1240.81	1335.16	1188.8	1077.54	1358.58	1325.9	1217.76	1457.66	1361.02	1547.06	1374.6	1427.69	1582.33	1392.37	1352.37	1498.66	1544.23	1378.44	1534.5	1521.93	1367.77	1479.79	1627.85	1120.13	1077.12	1151.32	1196.37	1247.64	1012.73	939.948	986.248	957.43	1012.42	1510.69	1404.43	1527.57	1785.45	1515.24	1621.54
1451493_PM_at	BC026372	similar to Nedd4 WW domain-binding protein 5 /// Nedd4 family interacting protein 1	LOC100046168 /// Ndfip1	1299.79	1439.88	1381.06	1629.27	1413.29	1231.5	1414.15	1362.7	1326.51	1213.01	1321.43	1244.35	1357.55	1022.05	1592.68	1329.84	1466.78	1586.13	1443.57	1704.17	1302.77	1276.44	1563.01	1376.78	1289.28	1728.76	1613.32	1502.61	1680.02	1606.98	1283.93	1077.11	1170.25	1328.19	1294.87	1156.11	1056.6	1133.68	957.923	1210.15	1332.26	1369.12	1713.26	1562.52	1761.5	1621.11
1434325_PM_x_at	BB274009	protein kinase, cAMP dependent regulatory, type I beta	Prkar1b	2122.02	2026.06	1992.98	2269.93	2020.3	1726.81	2153.68	1894.47	1685.79	2122.03	2349.43	1985.14	2096.87	2181.66	2032	2217.13	2216	2166.76	2202.96	1897.98	2021.52	2033.44	2423.45	2040.82	1849.33	1630.3	2063.76	1711.54	1613.87	1548.39	1186.43	1291.67	1244.48	1398.96	1304.02	1204.56	1375.79	1166.37	1412.9	1199.82	1903.23	2067.18	1881.21	1980.68	2327.88	1618.83
1420828_PM_s_at	NM_011739	tyrosine 3-monooxygenase/tryptophan 5-monooxygenase activation protein, theta polypeptide	Ywhaq	990.794	1196.46	1122.88	1293.62	1142.46	1021.68	974.439	1074.03	887.554	1050.9	770.257	859.924	786.027	781.23	916.991	948.185	1003.82	1049.63	1129.07	1301.56	1095.62	1072.07	790.966	1111.08	996.076	1364.48	1339.26	1620.35	1221.36	1502.91	968.35	948.14	1007.58	987.053	979.477	1047.51	707.69	1021.92	780.254	954.1	1365.09	1324.89	1622.7	1157.18	1215.18	1616.66
1416276_PM_a_at	NM_009094	ribosomal protein S4, X-linked	Rps4x	1437.27	1430.91	1483.63	1524.45	1682.3	1839.87	1764.64	1828.4	1846.91	1974.88	1493.32	1614.66	1586.5	1693.11	1627.62	1429.22	1551.55	1462.05	1518.9	1308.4	1572.55	1498.88	1274.76	1538.05	1486.16	1385.25	1739.62	1743.71	1452.3	1387.6	1933.13	2487.8	2183.81	2249.61	2047.93	2065.47	2356.33	2460.34	2096.03	2213.44	1727.46	1822.51	1742.89	1157.55	1311.25	1615.92
1434893_PM_at	AI845177	ATPase, Na+/K+ transporting, alpha 2 polypeptide	Atp1a2	1230.14	1164.23	1142.03	1091.94	1309.79	1162.86	1175.87	1049.84	998.123	1133.76	1273.71	1191.82	1135.31	1113.15	1039.62	1125.64	1208.93	1294.45	1296.48	1112.93	1150.32	1226.7	1267	1270.09	1083.27	1754.87	1803.86	1752.15	1752.12	1608.39	855.26	906.643	750.227	1256.22	979.744	645.032	857.326	576.306	704.551	811.551	1649.67	1799.01	1650.58	1294.12	1619.71	1615.11
1439456_PM_x_at	BB560955	ATPase, H+ transporting, lysosomal accessory protein 2	Atp6ap2	1872.93	2040.15	1735.59	1725.73	1696.88	1671.43	1704.73	1580.8	1711.35	1676.35	1969.51	1935.36	1715.84	1682.26	1891.76	1762.99	2016.36	2214.29	1883.31	2025.09	1845.64	1798.09	1888.9	1858.56	1806.01	1658.63	1486.57	1496.95	1645.54	1643.26	1652.01	1467.33	1626.17	1623.57	1519.56	1483.22	1576.85	1462.72	1201.33	1493.31	1579.16	1519.76	1530.05	1561.98	1668.29	1614.7
1420955_PM_at	NM_012038	visinin-like 1	Vsnl1	1379.92	1468.56	1356.84	1558.21	1619.31	1217.63	1334.92	1284.97	1031.43	1146.32	1310.6	1181.32	968.553	1206.77	1189.02	1463.15	1369.18	1480.95	1354.65	1281.02	1381.61	1528.4	1098.77	1399.07	1185.04	1582.97	1761.08	1590.84	1630.12	1542.47	1037.71	1016.29	915.872	1123.84	1112.94	958.959	907.012	965.045	934.314	1048.03	1643.85	1851.81	1803.04	1611.48	1552.72	1613.41
1454704_PM_at	BI106458	scavenger receptor class B, member 2	Scarb2	812.949	787.378	882.855	795.36	749.419	1061.73	910.773	934.05	890.8	1150.56	768.245	884.499	918.623	827.633	707.224	810.685	850.884	927.2	874.614	758.837	812.122	850.418	784.443	747.679	881.07	1202.57	1354.66	1397.74	1243.79	1362.16	1418.63	1403.68	1304.87	1469.16	1350.17	1515.49	1471.17	1331.86	1539.47	1473.13	1520.9	1343.95	1378.1	1157.31	1189.06	1611.78
1459765_PM_s_at	BB055869	splicing factor 1	Sf1	1187.59	1348.45	1548.53	1473.36	1316.31	1359.83	1538.66	1379.99	1677.07	1341.46	1179.23	1473.42	1349.84	1720.79	1628.2	1736.88	1449.19	1432.99	1253.39	1680.52	1466.46	1342.65	1550.97	1625.97	1503.14	1195.2	1249.58	1128.69	931.112	1246.03	1122.49	1078.62	1360.38	1234.81	1226.27	1307.25	1200.72	1373.38	977.151	1262.02	1046.36	1097.71	1323.22	1156.65	1134.91	1610.79
1423645_PM_a_at	BC009142	DEAD (Asp-Glu-Ala-Asp) box polypeptide 5	Ddx5	2050.23	2110.65	2363.39	2324.76	2550.19	1994.94	1955.86	2230.64	1766.98	1987	1779.55	1992.28	1547.19	2152.89	1890.87	1845.93	2162.66	2123.69	2193.01	2474.04	2238.69	1932.87	1585.54	2196.85	2020.26	1626.08	1692.17	1659.58	1575.16	1463.61	1184.86	1454.9	1346.76	1466.64	1206.7	1478.8	1260.46	1433.84	1212.51	1336.38	1572.92	1545.26	1709.14	1232.43	1288.75	1610.48
1423983_PM_at	BC011475	seizure related 6 homolog like 2	Sez6l2	910.664	918.957	836.71	982.949	913.706	938.659	951.997	834.144	899.26	877.984	843.339	934.047	918.819	1015.98	1097.92	843.751	902.28	902.071	962.271	930.583	788.456	741.367	1144.15	887.622	855.425	1256.47	1251.13	1089.4	1353.2	1352.07	975.314	779.878	969.748	1008.24	1000.57	946.497	852.694	974.741	895.436	1098.23	1308.11	1263.79	1277.22	1830.97	1147.91	1610.03
1424015_PM_at	BC022119	DENN/MADD domain containing 5A	Dennd5a	1201.38	1124.51	1293.05	1239.29	1278.91	1058.55	1095.25	1085.24	1173.81	1109.34	1093.86	1032.8	1129.01	1237.67	1143.79	1558.18	1336.94	1055.12	1151.1	1176.93	1279.61	1193.72	1306.87	1234.85	1214.81	1516.29	1510.05	1464.29	1395	1594.44	961.382	955.737	1025.42	1039.11	1171.52	1030.96	991.388	970.376	978.561	978.569	1501.6	1445.03	1398.89	1273.14	1512.98	1605.16
1416004_PM_at	NM_011738	tyrosine 3-monooxygenase/tryptophan 5-monooxygenase activation protein, eta polypeptide	Ywhah	1993.27	2167.44	1952.89	2190.07	1903.18	1783.1	1856.87	1803.35	1781.74	1706.98	1906.25	1916.65	1650.25	1871.53	2015.57	1836.37	2051.02	1928.27	2002.02	2082.38	1922.22	1876.23	1923.54	1937.54	1843.83	1624.79	1541.78	1471.37	1740.3	1682.1	1136.95	1100.33	1048.52	1161.47	1208.17	1042.67	1183.55	1090.53	1033.89	1227.73	1400.93	1531.44	1714.02	1390.99	1554.15	1599.51
1454691_PM_at	BB336165	neurexin I	Nrxn1	2372.46	2623.86	2311.67	2764.2	2427.79	1848.6	2248.51	2066.02	2114.45	2212.94	2142.11	2331.39	2024.28	2311.29	2450.41	2272.02	2450.79	2418.62	2479.97	2575.57	2467.83	2308.82	2237.76	2476.39	2342.85	1464	1417.91	1334.04	1580.71	1601.7	852.622	865.724	856.405	997.923	870.714	817.862	980.954	873.378	928.835	908.626	1534.65	1472.73	1581.12	1643.02	1322.75	1595.79
1437688_PM_x_at	AV121721	ATPase, H+ transporting, lysosomal accessory protein 2	Atp6ap2	1935.69	1945.87	1786.2	1727.25	1769.21	1747.32	1655.35	1645.09	1742.92	1651.69	1812.2	1724.36	1736.34	1649.98	1772.59	1666.93	2030.72	1698.09	1863.38	1782.9	1887.41	1923.58	1781.93	1767.22	1788.4	1628.9	1559.8	1511.74	1628.26	1593.41	1644.48	1605.61	1498.61	1447.76	1541.25	1465.87	1507.42	1437.11	1388.12	1568.15	1642.81	1539.73	1529.08	1349.12	1631.94	1594.41
1424736_PM_at	BC007152	eukaryotic translation elongation factor 2	Eef2	1244.86	1258.67	1378.97	1447.46	1328.56	1318.67	1538.79	1287.69	1566.48	1521.39	1145.95	1311.65	1635.22	1467.44	1521.47	1230.67	1439.06	1152.58	1333.86	1525.26	1387.63	1374.52	1684.23	1251.08	1412.56	1461.44	1280.96	1123.4	1397.09	1488.29	1551.75	1428.96	1718.75	1579.08	1623.07	1515.37	1464.96	1419.8	1386.43	1605.38	1333.08	1191.89	1568.47	996.243	987.466	1592.11
1456741_PM_s_at	BB348674	glycoprotein m6a	Gpm6a	4116.7	3524.57	3991.38	3400.55	4165.91	3236.41	3444.39	3667.06	3159.23	3470.35	3280.01	2535.45	3428.24	3433.82	2677.77	2754.06	2634.74	3000.43	3752.12	3005.57	3843.27	3773.96	2861.74	3902.32	3512.68	1615.24	2123.71	2052.49	1631.6	1544.93	1076.9	1327.65	1138.8	1320.72	1248.47	1294.34	1069.86	1022.6	1202.57	904.736	2293.06	2328.61	1800.12	1084.03	1509.85	1589.68
1456071_PM_a_at	AV155488	cytochrome c, somatic /// predicted gene 10053	Cycs /// Gm10053	1638.28	1431.38	1597.01	2022.46	2037.58	1565.84	1643.55	1900.71	1399.6	1765.17	1835.42	1681.37	1540.87	1483.93	954.77	1422.84	1204.29	1682.33	1614.76	1587.62	1472.75	1585.43	1454.93	1728.45	1352.73	1723.61	2005.99	1987.19	1688.25	1886.15	1454.3	1870.81	1531.22	1478.45	1467.07	1781.42	1628.34	1555.54	1765.21	1470.75	1815.83	2150.74	2365.35	1265.72	1644.66	1587.83
1435757_PM_a_at	AV082188	ubiquinol cytochrome c reductase core protein 2	Uqcrc2	1557.35	1504.22	1375.91	1572.89	1610.36	1429.28	1509.5	1513.94	1099.63	1345.8	1826	1386.94	1224.9	1407.1	1317.8	1225.59	1743.29	1685.04	1643.33	1450.71	1635.79	1600.71	1481.52	1551.27	1337.38	1632	1781.76	1739.15	1707.09	1750.53	1314.25	1678.36	1474.58	1568.82	1331.55	1358.98	1466.1	1356.13	1377.63	1453.71	1600.72	2091.11	1839.57	1564.72	1645.51	1585.58
1435791_PM_x_at	BF228007	ribosomal protein L17 pseudogene /// predicted pseudogene 10294 /// similar to Ribosomal protein L17 /// similar to Ribosomal protein L17 /// similar to hCG24487 /// ribosomal protein L17 /// ribosomal protein L17, pseudogene 3	Gm10223 /// Gm10294 /// LOC100041933 /// LOC100046300 /// LOC100047874 /// Rpl17 /// Rpl17-ps3	1542.16	1706.03	1631.85	1731.43	1925.71	1873.83	2046.73	1996.84	1824.93	2139.4	2024.89	2146.49	1701.86	2060.84	1859.03	1062.75	1859.03	1783.1	1683.19	1837.92	1810.3	1859.03	1614.89	1864.09	1727.22	1656.96	1700.78	1821.51	1715.5	1652.96	2141.32	2684.74	2685.41	2338.38	2097.33	2297.25	2367.22	2089.51	2242.07	2051.41	1790.73	1948.33	1859.03	1640.36	1005.6	1579.92
1416753_PM_at	NM_008923	protein kinase, cAMP dependent regulatory, type I beta	Prkar1b	1643.95	1605.4	1530.74	1584.71	1588.51	1301.67	1518.31	1353.1	1545.66	1477.02	1295.64	1453.95	1677.69	1445.9	1556.34	1312.24	1653.34	1501.97	1560.73	1676.51	1612.47	1449.92	1818.62	1675.09	1603.52	1381.44	1406.02	1378.28	1395.56	1321.16	773.36	881.625	1009.46	968.977	1044.09	951.095	941.015	900.91	773.457	837.404	1330.01	1484.7	1334.74	1461.91	1319.73	1579.03
1418791_PM_at	AF326561	SH3-domain GRB2-like 2	Sh3gl2	1796.89	1653.27	1713.82	1728.35	1835.71	1524.11	1579.36	1491.76	1499.88	1529.61	1368.54	1562.02	1467.03	1646.94	1406.18	1601.38	1740.25	1878.75	1725.02	1779.74	1706.7	1481.91	1735.39	1796.16	1600.34	1553	1581.39	1508.46	1524.11	1473.37	875.922	1010.98	927.473	882.142	1025.45	949.366	959.205	804.355	864.211	768.392	1640.96	1609.73	1715.71	1417.75	1649.06	1577.26
1423896_PM_a_at	AW488376	ring finger protein 187	Rnf187	1745.32	1999.51	1855.97	1827.58	1936.24	1656.15	1809.61	1666.51	1797.43	1666.51	1590.61	2100.21	1986.01	2180.59	1825.58	1473.51	1912.92	1996.78	1797.18	1987.94	2027.97	1826.8	2042.57	2020.15	1860.54	1666.51	1602.84	1684.93	1583.79	1519.92	1171.38	1184.19	1106.09	1241.39	1200.14	1181.21	1273.1	1150.85	1004.99	1260.56	1679.89	1630.02	1608.77	1465.9	1645.67	1575.79
1451235_PM_at	BC023032	cell cycle exit and neuronal differentiation 1	Cend1	1359.18	1346.3	1322.49	1427.85	1208.2	1176.51	1146.05	1065.37	1126.9	1237.21	1188.77	1079.73	1369.29	1097.63	1122.98	1394.71	1322.98	1239.56	1303.73	1231.46	1196.72	1357.19	1523.75	1241.56	1138.05	1642.22	1832.61	1473.52	1660.01	1559.75	984.117	809.217	871.108	844.174	1102.82	909.831	1087.71	823.428	1108.76	1151.93	1970.2	1749.27	1678.72	1303.77	1673.21	1575.01
1435112_PM_a_at	AV154755	ATP synthase, H+ transporting, mitochondrial F0 complex, subunit d	Atp5h	1747.89	1725.3	1700.38	1881.92	1964.37	1719.29	1902.72	1985.02	1709.38	1800.83	1914.51	1727.16	1885.71	2205.46	1486.93	1865.93	1700.04	1754.22	1816.05	1682.37	1845.8	1674.54	1698.5	1887.25	1836.72	1764.69	1952.25	2102.87	1903.98	1716.53	1565	1899.05	1793.89	1677.93	1602.05	1765.15	1607.94	1571.24	1774.03	1540.11	1974.89	1943.99	2064.81	1629.83	2167.45	1574.64
1418626_PM_a_at	NM_013492	clusterin /// similar to clusterin	Clu /// LOC100046120	1441.59	1690.37	1481.06	1548.1	1514.98	1800.12	1886.31	1835.92	2023.85	2179.69	2182.64	2133.96	1886.19	1887.27	1856.49	1607.4	1582.42	1600.47	1509	1390.6	1437.38	1448.72	1722.16	1524.39	1680.21	1560.69	1703.56	1786.97	1769.14	1593.71	1889.14	1849.42	1610.6	1867.26	1890.08	1856.78	2062.76	1656.02	2042.84	2012.68	1678.67	1649.41	1418.84	1575.71	1901.18	1573.33
1450149_PM_a_at	NM_013636	protein phosphatase 1, catalytic subunit, gamma isoform	Ppp1cc	1830.12	2313.52	2178.31	2158.87	2237.43	2113.7	2062.76	2182.14	2075.27	1817.68	1573.17	2242.33	2251.15	2150.81	1879.3	1879.66	2027.32	1914.5	2231.72	2170.82	2241.75	2122.55	1911.17	2201.22	2031.24	1451.48	1770.24	1544.6	1456.24	1358.37	1492.12	1526.16	1451.39	1364.1	1470.67	1636.12	1768.66	1614.01	1180.05	1584.25	1602.81	1670.84	1625.18	1361.41	1375.37	1570.13
1428764_PM_at	AV015833	maternally expressed 3	Meg3	1625.39	1423.37	1696.17	1540.36	1481.35	1196.99	1170.28	1075.65	1036.35	1014.88	942.651	1165.85	989.2	1098.91	1110.98	1451.64	1525.94	1443.92	1718.66	1745.87	1377.05	1461.15	938.539	1411.06	1282.08	1275.13	1499.17	1478.98	1400.54	1279.38	802.63	1063.64	565.684	989.079	985.258	1054.47	968.425	918.629	870.516	928.613	1443.49	1617.74	1559.17	1457.25	1310.44	1567.61
1455571_PM_x_at	AV015462	calmodulin 1	Calm1	1677.85	1875.89	1590.76	1890.31	2171.35	1445.17	1822.22	1862.2	1577.94	1707.38	1537.44	1855.47	1393.94	1801.3	1529.29	1727.48	1804.52	1873.48	1778.86	1697.48	1795.13	1862.2	1434.04	1870.82	1526.89	1461.76	1501.23	1777.33	1402.05	1510.36	1275.22	1569.24	1378.07	1564.65	1355.44	1423.38	1608.94	1304.63	1149.15	1370.11	1617.74	1704.32	1793.93	1391.26	1384.35	1567.58
1422508_PM_at	NM_007508	ATPase, H+ transporting, lysosomal V1 subunit A	Atp6v1a	1733.89	1495.87	1550.6	1633.75	1892.06	1483.03	1642.58	1739.42	1505.07	1571.63	1680.89	1426.74	1405.76	1747.42	1592.68	1274	1507.58	1649.32	1613.62	1648.19	1573.61	1597.06	1249.18	1784.88	1581.11	1510.58	1567.12	1927.36	1284.03	1751.53	1253.06	1403.38	1200.76	1225.93	1187.47	1425.28	1317.94	1246	1121.74	1039	1407.41	1696.45	1639.58	1507.58	1488.9	1566.34
1418814_PM_s_at	NM_025551	NADH dehydrogenase (ubiquinone) 1 alpha subcomplex, 12	Ndufa12	982.751	982.996	1088.74	896.597	1299.72	959.676	1002.99	1115.53	1087.93	1050.3	851.833	919.444	1133.68	1009.31	698.705	1045.44	1133.68	1094.46	1064.58	1164.84	1247.44	1014.74	1156.97	1358.31	1182.7	1200.55	1285.48	1384.16	1154.56	1166.56	922.464	1113.1	1280.49	1065.51	971.01	1003.97	1004.26	1102.39	913.335	1012.15	1567.06	1539.99	1465.32	1075.04	1260.22	1564.79
1449710_PM_s_at	C78762	ATP synthase, H+ transporting, mitochondrial F1 complex, alpha subunit 1	Atp5a1	1504.3	1663.74	1422.76	1486.71	1482.93	1423.53	1337.56	1312.42	1322.47	1279.09	1495.98	1484.88	1342.06	1411.16	1471.52	1538.08	1723.26	1583.15	1571.99	1553.24	1536.94	1408.99	1631.23	1474.84	1435.59	1610.57	1529.27	1496.58	1652.75	1464.37	1302.69	1126.15	1217.23	1372.17	1297.52	1260.53	1211.55	1153.45	1203.6	1332.99	1577.83	1580.51	1533.98	1859.54	1764.23	1564.78
1452649_PM_at	AK003859	reticulon 4	Rtn4	1860.22	1401.81	1711.17	1633.92	1929.72	1660.64	1699.07	1784.25	1381.22	1950.9	1340.4	1182.53	1439.77	1761.74	1322.41	1280.24	1372.11	1498.89	1699.9	1455.28	1674.91	1678.21	1171.59	1741.63	1584.87	1371.09	1823.15	2025.92	1284.82	1377.55	1400.77	1710.24	1398.74	1320.63	1285.76	1686.61	1363.42	1701.66	1538.96	1190.96	1763.55	1848	1469.97	1093	1295.45	1564.15
1423223_PM_a_at	BB796358	peroxiredoxin 6	Prdx6	792.105	953.851	805.801	810.998	765.411	1232.48	1216.06	1096.38	1349.74	1286.6	1085.41	1283.86	1231.59	1184.69	1445.15	970.804	912.173	943.914	819.951	940.583	835.072	800.626	1118.35	882.219	968.579	1315.99	1284.62	1209.51	1400.24	1371.7	2341.19	1810.44	2311.97	2349.54	1989.58	2488.21	2513.8	2386.25	2393.55	2695	1238.35	1105.98	1150.75	1396.02	1280.16	1562.31
1431766_PM_x_at	AK004568	ribosomal protein S2	Rps2	1744.08	2185.5	1982.64	2044.64	1889.48	2033.79	2223.19	2034.84	2151.76	2127.41	2019.03	2448.86	2141.94	1958.82	2503.12	2199.59	2134.8	2078.2	1805.53	2196.78	1922.62	1905.53	2220.31	1878.58	2033.79	1697.5	1780.94	1723.61	1887.86	1694.45	2469.45	2256.83	2274.83	2293.29	2239.34	2289.74	2490.19	2460.54	2405.23	2654.86	1683.49	1765.04	1683.07	1730.39	1768.97	1562.13
1452905_PM_at	AV015833	maternally expressed 3	Meg3	1490.15	1445.41	1550.45	1640.69	1607.63	1104.82	1368.77	1378.59	1294.81	1544.76	1389.32	1171.63	1019.64	1372.38	1022.03	1705.77	1524.07	1347.35	1713.17	1505.64	1525.47	1517.32	1199.64	1507.84	1299.6	1318.76	1570.84	1798.94	1402.04	1376.47	1014.93	1254.55	751.722	1514.43	1156.93	1272.82	1160.69	1158.11	1061.29	1040.65	1599.12	1852.6	1858.53	1529.71	1547.37	1561.28
1434342_PM_at	BB316114	S100 protein, beta polypeptide, neural	S100b	624.625	441.461	499.808	440.519	672.566	406.808	298.849	382.181	329.697	484.555	440.282	304.817	346.842	429.986	368.79	369.372	360.848	532.187	650.813	426.731	555.488	636.587	355.19	654.552	497.535	1279.38	1896.07	2146.07	1049.79	1584.79	721.867	926.549	797.896	879.56	748.008	1008.54	720.895	813.636	928.677	673.651	2131.25	2046.29	1273.15	989.552	1022.07	1560.95
1448179_PM_at	BC024355	upregulated during skeletal muscle growth 5	Usmg5	1660.86	1543.74	1524.89	1657.44	1457.13	1448.12	1518.51	1530.1	1268.33	1464.82	1911.63	1634.06	1539.94	1309.99	1396.51	1615.77	1627.77	1473.96	1606.86	1502.31	1533.32	1609.6	1639.52	1542.53	1336	1428.24	1559.96	1553.95	1686.95	1586.96	1151.34	1338.36	1246.91	1223.75	1288.74	1292.86	1499.82	1232.07	1326.36	1269.34	1578.82	1539.96	1730.6	1725.98	1598.53	1554.53
1419441_PM_at	NM_007475	ribosomal protein, large, P0	Rplp0	1458.91	1523.46	1422.4	1343.24	1328.48	2133.58	1989.28	1981.52	2310.99	2168.94	1896.22	1462.4	1954.46	1737.36	2154.66	1636.31	1563.99	1561.32	1393.89	1426.55	1522.13	1332.82	1628.62	1464.42	1776.84	1667.77	1576.31	1473.35	1492.77	1730.18	3509.5	3344.98	3516.39	3489.23	3244.6	3511.76	3106.5	3590.43	3286.12	3569.46	1656.71	1500.41	1603.73	1312.45	1772.08	1553.51
1448284_PM_a_at	NM_025523	NADH dehydrogenase (ubiquinone) 1, subcomplex unknown, 1	Ndufc1	1375.85	1511.13	1374.86	1185.17	1662.39	1455.93	1441.41	1436.59	1228.6	1345.58	1606.82	1542.8	1576.69	1537.96	1320.12	843.99	1436.94	1697.31	1368.36	1303.39	1395.34	1519.96	1548.5	1485.92	1343.79	1436.59	1558.4	1802.3	1552.39	1394.14	1234.83	1345.03	1134.33	1296.03	1237.16	1437.51	1505.05	1248.59	1341.59	1321.33	1673.64	1624.91	1669.97	1457.81	1480.72	1552.85
1434579_PM_x_at	BB272517	NADH dehydrogenase (ubiquinone) Fe-S protein 8	Ndufs8	1331	1384.19	1322.57	1389.92	1270.37	1405.02	1450.34	1319.55	1339.07	1317.35	1152.87	1582.47	1560.24	1446.97	1489.68	1047.5	1560.68	1488.03	1336.1	1444.76	1444.4	1356.05	1587.86	1488.98	1524.54	1584.68	1602.98	1562.83	1561.8	1746.71	1303.9	1197.16	1258.36	1274.57	1412.83	1305.79	1301.61	1306.94	1165.25	1389.27	1651.28	1516.49	1790.68	1748.64	1479.82	1548.57
1451695_PM_a_at	AF274027	glutathione peroxidase 4	Gpx4	1289.57	1411.92	1427.8	1273.49	1616.6	1394.19	1560.2	1489.77	1458.28	1534.11	1194.12	1455.77	1614.89	1423.49	1299.78	1042.79	1321.12	1282.26	1363.06	1216.06	1348.21	1431.08	1270.67	1570.91	1478.26	1779.1	1686.76	1943.98	1577.47	1767.41	1504.27	1746.71	1537.57	1614.9	1506.03	1592.41	1512.85	1685.3	1469.56	1284.31	1720.25	1567.97	1793.25	1274.57	1291.65	1548.47
1433721_PM_x_at	AV123577	ribosomal protein S21	Rps21	1378.49	1536.29	1720.9	1098.09	2493.02	1919.84	1641.72	2158.49	1706.65	1842.71	1553.33	1480.12	2041.7	2259.36	1757.65	1139.84	1538.04	1802.47	1658.37	1657.78	1873.3	1842.23	1284.43	1950.14	1902.99	1489.35	1475.3	2189.11	1323.26	1336.88	1691.23	2337.11	2124.53	1927.03	1755.43	2184.3	1644.94	2136.67	1470.97	1556.49	1714.25	1642	1638.38	1233.1	1497.08	1548.4
1460214_PM_at	NM_008791	Purkinje cell protein 4	Pcp4	4524.14	4549.33	4340.05	4434.03	4273.54	3648.07	3184.38	3175.44	3314.12	3547.12	3919.59	3399.06	3230.77	3193.91	3442.02	3824.45	3755.47	3720.79	3752.39	3358.01	4300.85	4055.2	3119.48	3786.98	3656.4	1920.47	1847.44	1899.44	1863.15	1904.91	1112.39	1070.12	1047.13	1141.36	1331.71	1179.86	1154.73	937.824	1351.17	1158.55	1683.31	1728.64	1581.57	1763.45	1716.44	1547.45
1423818_PM_a_at	AF133669	ADP-ribosylation factor-like 6 interacting protein 1	Arl6ip1	1514.39	1482.64	1438.85	1143.82	1442.45	1759.83	1501.57	1752.79	1528.98	1609.19	1671.16	1676.45	1458.75	1497.54	1778.91	1168.3	1529.3	1419.63	1493.1	1482.91	1428.4	1542.02	1415.74	1337.83	1524.52	1519.58	1594.88	1604.54	1514.39	1527.88	1514.39	1499.48	1481.17	1506.77	1488.08	1445.32	1526.29	1531.46	1779.48	1554.91	1643.34	1590.48	1483.92	1416.28	1319.8	1546.27
1423745_PM_at	BC023182	synaptosomal-associated protein, 47	Snap47	1562	1658.55	1533.46	1521.11	1588.45	1251.06	1415.89	1288.94	1478.47	1384.67	1276.86	1502.09	1470.54	1478.87	1444.18	1143.52	1630.52	1573.42	1537.25	1573.43	1468.16	1607.14	1441.39	1543.25	1477.83	1568.32	1664.52	1517.8	1451.33	1493.55	1067.09	1008.79	1045.35	1200.2	1120.04	1068.26	1099.12	913.662	1005.87	980.284	1632.75	1560.04	1710.7	1417.41	1324.15	1545.64
1415881_PM_at	BC010224	growth hormone inducible transmembrane protein	Ghitm	1299.53	1371.42	1318.1	1454.17	1266.57	1182.58	1338.65	1255.6	1259.77	1241.9	1408.74	1046.23	982.697	1126.44	1455.64	1453.96	1155.48	1339.66	1375.76	1361.66	1290.33	1221.18	1164.23	1266.15	1079.93	1788.46	1723.11	1569.59	1623.38	1728.72	1332.65	1231.56	1360.6	1577.37	1369.75	1175.24	1233.16	1248.43	1077.03	1129.95	1645.58	1556.64	1705.96	1895.05	1553.08	1543.41
1417355_PM_at	AB003040	paternally expressed 3	Peg3	1158.65	1043.18	1274.32	1371.76	1121.67	1222.02	1166.02	1089.78	1009.94	675.624	1085.86	1132.78	1114.37	821.015	1099.48	1504.77	1253.98	1171.92	1252.05	1218.79	1117.24	1402	1420.79	1155.59	1194.05	1408.88	1519.68	1323.12	1411.29	1391.91	949.34	875.96	785.285	980.479	972.366	902.476	981.422	838.506	1051.62	837.048	1573.05	1544.12	1550.85	1599.63	1335.11	1531.85
1437211_PM_x_at	BB254141	ELOVL family member 5, elongation of long chain fatty acids (yeast)	Elovl5	709.199	727.702	709.587	619.481	667.682	889.935	788.353	811.216	831.539	778.19	808.591	954.502	822.443	804.038	698.53	611.731	754.464	785.669	753.4	784.483	825.196	809.863	943.725	832.413	876.954	1461.11	1361.86	1305.23	1466.63	1426.23	1278.95	1048.98	1068.08	1253.52	1248	1055.76	1191.73	987.037	1022.21	1020.19	1561.87	1324.17	1448.36	1701.38	1264.41	1530.9
1456616_PM_a_at	AV035166	basigin	Bsg	1414.72	1709.12	1417.47	1447.41	1553.1	1593.03	1588.08	1509.66	1711.5	1572.62	1421.89	1722.98	1522.76	1448.43	1730.18	1464.1	1570.62	1679.88	1515.32	1611.42	1436.98	1459.99	1874.22	1426.99	1668.04	1558.83	1526.9	1344.05	1527.23	1490.25	1768.25	1613.66	1770.71	1703.68	1697.86	1761.81	1627.82	1688.08	1701.81	1837.41	1438.32	1406.61	1429.21	2040.26	1674.76	1526.28
1454758_PM_a_at	AU016382	TSC22 domain family, member 1	Tsc22d1	1461.72	1646.76	1562.26	1752.58	1770.68	1513.18	1634.38	1405.6	1461.91	1499.75	1544.95	1526.36	1412.91	1702.32	1614.25	1287.91	1657.2	1720.29	1586.29	1676.02	1517.24	1584.04	1466.49	1727.43	1429.63	1496.02	1474.45	1477.45	1607.28	1719.69	1092.36	1182.08	983.956	1180.47	1135.14	1178.01	1121.11	980.375	1168.98	1306.98	1405.96	1435.45	1465.73	1541.12	1301.87	1518
1416503_PM_at	NM_016753	latexin	Lxn	847.009	816.055	777.726	829.456	815.563	957.332	805.097	890.191	1014.53	1077.47	850.291	636.733	864.979	792.028	893.41	680.966	695.174	764.712	763.372	716.033	821.995	826.573	839.025	738.195	896.256	1540.23	1564.09	1640.18	1574.1	1643.02	1688.95	1790.62	1787.22	1955.15	1779.44	1820.81	1678.88	1858.07	2032.5	1878.81	1514.46	1660.95	1397.32	1202.43	1373.07	1517.77
1424269_PM_a_at	BC026760	predicted pseudogene 5526 /// predicted gene 8894 /// myosin, light polypeptide 6, alkali, smooth muscle and non-muscle	Gm5526 /// Gm8894 /// Myl6	1370.7	1520.29	1589.06	1533.29	1620.78	1583.46	1632.75	1580.51	1639.14	1567.74	1108.75	1541.38	1450.64	1534.06	1513.2	941.439	1394.15	1387.63	1370.97	1493.75	1474.26	1300.91	1277.89	1618.08	1588.85	1640.81	1564.22	1597.6	1436.2	1563.42	1723.52	1901.18	1996.66	1833	1721.09	2155.89	1999.32	2094.76	1501.75	1986.36	1453.06	1487.17	1567.35	1323.32	1200.65	1516.64
1423030_PM_at	AI195225	valosin containing protein	Vcp	1261.15	1367.14	1327.42	1451.68	1375.14	1366.76	1662.72	1413.22	1412.53	1361	1166.86	1412.53	1299.71	1548.76	1436.71	1287.97	1411.09	1412.53	1340.77	1487.13	1349.51	1284.7	1540.63	1431.38	1258.24	1561.68	1389.63	1510.77	1502.85	1463.49	1381.99	1317.41	1243	1478.09	1344.69	1339.62	1520.78	1440.93	1316.87	1699.51	1310.04	1437.05	1682.33	1580.7	1412.53	1515.8
1423916_PM_s_at	BC003975	myeloid leukemia factor 2	Mlf2	1814.26	1516.78	1654.9	1886.57	1658.87	1514.81	1516.2	1583.72	1444.79	1540.18	1647.61	1570.16	1599.8	1343.7	1731.79	1782.54	1686.08	1671.77	1743.87	1655.96	1531.06	1431.35	2000.67	1555.93	1502.33	1665.42	1498.22	1419.6	1819.4	1580.66	1141.79	1111.14	1074.39	1127.91	1133.27	1079.75	1138.71	1071.81	1005.29	1346.2	1491.57	1411.28	1529.3	1406.5	1719.27	1515.65
1417428_PM_at	NM_010316	guanine nucleotide binding protein (G protein), gamma 3	Gng3	1677.44	1766.39	1889.38	1765.43	1752.12	1267.49	1604.67	1391.28	1582.38	1411.55	1669.29	1731.89	1747.28	1582.49	1909.23	1459.96	1830.96	1790.6	1656.71	1747.06	1875.46	1824.36	1798.93	1875.29	1666.66	1514.94	1321.72	1478.83	1487.92	1445.21	852.41	817.485	793.912	921.149	964.585	881.647	909.282	872.403	796.437	919.166	1314.23	1377.61	1638.15	1458.99	1303.17	1514.91
1417799_PM_at	BC020190	ATPase, H+ transporting, lysosomal V1 subunit G2	Atp6v1g2	1922.51	2192.6	1990.5	2218.23	1948.73	1544.84	1726.12	1519.07	1687.28	1644.4	1658.23	1877.51	1765.88	1565.02	1929.84	1899.37	2083.3	2087.47	2007.5	1932.43	2045.98	1989.52	1998.03	1867.32	1901.1	1529.45	1509.04	1391.91	1605.98	1499.11	812.906	806.444	797.603	878.329	988.043	849.433	816.641	661.172	653.45	811.625	1359.09	1463.24	1615.56	1240.12	1368.13	1514.63
1415949_PM_at	BC010197	carboxypeptidase E /// similar to carboxypeptidase E	Cpe /// LOC100046434	2600.07	2406.52	2340.58	2007.71	2631.97	2098.26	2292.74	2459.01	1855.1	2478.86	2530.12	2335.26	2451.62	2283.92	1388.99	1600.96	2205.9	2413.84	2383.47	1924.28	2286.27	2328.99	1860.33	2373.71	2052.34	1630.2	2013.75	2118.64	1537.23	1492.67	1290.47	1657.42	1270.9	1442.26	1342.78	1551.53	1332.94	1235.3	1237.16	1084.13	1986.65	2044.02	1634.01	1046.63	1491.43	1510.66
1429077_PM_x_at	AK008457	predicted pseudogene 10045 /// predicted gene 10155 /// predicted pseudogene 10163 /// predicted gene 10240 /// predicted gene 12411 /// predicted gene 13653 /// predicted gene 14648 /// ribosomal protein L21 pseudogene /// ribosomal protein L21 pseudogene /// ribosomal protein L21 pseudogene /// similar to ribosomal protein L21 /// similar to ribosomal protein L21 /// similar to ribosomal protei…	Gm10045 /// Gm10155 /// Gm10163 /// Gm10240 /// Gm12411 /// Gm13653 /// Gm14648 /// Gm16376 /// Gm16415 /// Gm5495 /// LOC100047019 /// LOC100047314 /// LOC676590 /// Rpl21	1582.1	1766.49	1546.72	1339.41	1830.28	1826.22	2136.99	1975.01	1896.34	2028.88	1825.3	2032	1771.9	2236.03	1208.54	1455.22	1661.76	1832.28	1746.69	1845.02	1849.4	1694.15	1472.44	1842.65	1805.43	1608.03	1740.16	1813.7	1512.86	1709.46	1830.12	2270.43	2448.11	2356.41	1899.26	2063.46	2135.24	2029.97	1828.72	1716.59	1732.9	1732.36	1906.02	1780.01	1717.73	1510.53
1455266_PM_at	BB698320	kinesin family member 5C	Kif5c	1764.28	1805.86	1748.17	1652.4	1834.14	1618.17	1498.14	1569.76	1475.1	1496.41	1536.26	1708.58	1631.08	1793.56	1707.1	1246.55	1872.29	1890.55	1838.14	1836.23	1862.05	1757.36	1388.29	1921.77	1806.88	1515.29	1532.36	1669.69	1443.43	1363.95	891.946	897.89	794.699	741.355	839.752	1006.6	840.578	855.099	744.645	906.11	1586.67	1538.47	1517.67	832.653	1278.81	1509.51
1448430_PM_a_at	NM_013608	nascent polypeptide-associated complex alpha polypeptide	Naca	1311.96	1432.07	1294.18	1429.3	1452.01	1641.5	1385.09	1452.37	1375.77	1539.66	1755.86	1444.32	959.464	1376.79	1486.59	1035.12	1532.74	1509.75	1458.41	1523.76	1312.91	1346.89	1043.08	1340.66	1230.93	1501.58	1549.81	1679.24	1725.34	1557.66	1858.26	1948.26	1879.09	2148.92	1857.21	1704.74	1791.29	1704.82	1548.02	1856.3	1423.49	1471.54	1812.14	1586.74	1347.2	1508.5
1416965_PM_at	AF181560	proprotein convertase subtilisin/kexin type 1 inhibitor	Pcsk1n	1588.94	1637.97	1632.86	1356.54	1766.23	1480.44	1643.8	1681.54	1595.26	1800.94	1531.55	1706.35	2011.69	1924.53	1648.59	1195.97	1657.4	1713.22	1646.77	1434.02	1783.71	1731.76	1948.69	1850.54	1874.34	1487.31	1750.77	1655.26	1457.82	1409.39	1150.36	1174.48	1330.59	1285.95	1182.38	1260.2	1146.59	1104.48	1136.09	1118.94	1829.49	1807.37	1628.13	1554.8	1613.74	1506.63
1449575_PM_a_at	NM_013541	glutathione S-transferase, pi 1	Gstp1	1033.89	1135.27	1246.9	1097.37	1315.16	1164.22	1311.18	1271.21	1535.63	1367.85	969.908	1237.81	1298	1613.86	1285.01	1051.81	1204.28	1122.06	1089.98	1148.48	1198.63	1113.64	1296.85	1344.12	1387.73	1382.74	1432.18	1521.51	1435.05	1289.21	1250.57	1548.25	1509.56	1428.78	1405.24	1280.74	1163.1	1392.34	1111.41	1229.19	1371.39	1271.97	1369.65	1142.04	1200.97	1501.2
1437992_PM_x_at	BB039269	gap junction protein, alpha 1	Gja1	944.822	945.972	903.122	1044.65	1058.45	1010.5	948.954	905.718	937.237	1212	1131.9	1192.78	1012.64	1222.69	1140	1212.3	1045.06	1154.46	959.6	1021.28	1034.45	1134.54	1068.76	1011.04	990.737	1575.81	1563.71	1511.13	1393.78	1575.85	941.057	1023.65	1102.53	1241.65	1117.87	1133.1	1064.07	824.092	1045.3	832.253	1748.64	1685.29	1785.62	1377.44	1916.69	1499.48
1434801_PM_x_at	AV026569	solute carrier family 25 (mitochondrial carrier, adenine nucleotide translocator), member 5	Slc25a5	1219.49	1197.27	1209.26	1059.21	1228.24	1224.64	1206.94	1119.91	1182.19	1091	1229.94	1129.43	1085.6	1201.75	1268.78	1037.9	1273.7	1206.77	1227.55	1227.62	1151.4	1179.77	1054.45	1168.03	1153.27	1534.87	1467.35	1494.66	1471.18	1588.26	1413.15	1400.7	1655.11	1470.36	1456.78	1375.82	1370.46	1497.77	1404.04	1419.33	1545.39	1533.57	1462.75	1800.07	1570.64	1499.3
1424455_PM_at	BC027187	G protein-coupled receptor associated sorting protein 1	Gprasp1	1110.41	1290.35	1314.58	1333.76	1439.24	1299.62	1315.96	1221.73	1271.87	1108.87	1088.98	1211.38	1209.89	1524.67	1392.73	1026.56	1196.81	1218.54	1344.61	1374.59	1315.99	1232.58	1340.19	1535.27	1378.05	1318.6	1331.31	1268.3	1149.23	1392.93	821.304	845.415	993.46	1076.56	992.645	919.129	880.972	936.437	765.943	866.775	1374.5	1176.01	1476.97	1289.1	1173.98	1498.74
1420817_PM_at	NM_018871	tyrosine 3-monooxygenase/tryptophan 5-monooxygenase activation protein, gamma polypeptide	Ywhag	1351.35	1144.1	1299.99	1279.65	1433.92	1192.69	1183.63	1188.18	1172.08	1220.68	963.604	958.512	1327.9	1191.74	1065.72	907.94	1141.73	1114.37	1343.29	1374.16	1155.7	1221.76	1229.88	1257.85	1147.48	1479.27	1758.68	1709.33	1573.25	1459.04	1137.27	1125.38	1010.13	1020.05	1099.09	1160.1	992.138	1131.81	961.712	1101.34	1601.6	1678.55	1603.04	1069.67	1247.98	1498.25
1431177_PM_a_at	AK002613	ribosomal protein L10A /// ribosomal protein L10A, pseudogene 1	Rpl10a /// Rpl10a-ps1	1631.79	1627.25	1531.68	1428.67	1618.82	1861.83	1747.51	1840.06	1779.9	1877.32	1717.99	1835	1569.63	1774.23	1983.05	1333.22	1767.29	1674.9	1546.72	1588.35	1592.48	1653.66	1359.17	1539.9	1583.87	1555.08	1517.23	1535.45	1491.45	1480.51	2512.41	2837.88	2492.22	2559.8	2410.1	2313.44	2302.17	2351.66	2319.73	2353.94	1600.2	1537.57	1608.4	1587.44	1398.24	1497.47
1456373_PM_x_at	AV046829	ribosomal protein S20	Rps20	1438.61	1649.76	1382.16	1747.3	1584.11	1909.48	2033.94	2170.53	2052.35	2203.66	2297.45	2225.45	1820.22	2067.9	2087.3	1888.36	1663.78	1713.83	1548.48	1582.5	1421.88	1678	1976.69	1539.75	1444.93	1491.52	1675.87	1445.26	1559.35	1481.96	2466.59	2835.14	2911.45	2972.92	2502.55	2559.6	2823.2	2519.75	2641.3	2516.49	1274.6	1624.17	1804.68	2409.21	2148.72	1495
1416256_PM_a_at	NM_011655	tubulin, beta 5	Tubb5	1669.27	1673.75	1664.73	1631.3	1566.57	1486.62	1576.03	1440.42	1518.56	1651.75	1652.22	1667.52	1634.04	1465.05	1650.49	1133.49	1776.18	1683.19	1552.68	1705.6	1582.81	1585.93	1857.2	1480.06	1580.37	1528.75	1595.07	1389.86	1480.83	1488.62	1353.99	1209.15	1214.51	1192.17	1218.78	1336.52	1484.55	1433.32	1345.15	1527.04	1522.7	1473.21	1591.6	1493.21	1139.38	1493.03
1436902_PM_x_at	BB096368	predicted gene 9844 /// thymosin, beta 10	Gm9844 /// Tmsb10	1636.71	1540.04	1606.78	1272.44	1550.32	1951.55	2030.39	1993.87	1987.74	2173.84	1648.89	1695.41	1855.8	1780.77	1578.83	972.899	1701.87	1773.55	1694.89	1533.37	1798.29	1736.5	1439.05	1718.67	1842.31	1677.91	1614.25	1634.23	1441.5	1733.54	2726.98	3176.43	3217.59	2651.34	2659.54	2794.22	2413.95	3026.46	2686.17	2821.16	1700.73	1821.72	1838.06	1198.91	1216.8	1490.6
1452579_PM_at	AK009021	IscU iron-sulfur cluster scaffold homolog (E. coli)	Iscu	724.064	740.517	657.028	802.032	733.822	795.407	729.773	664.51	769.007	752.453	713.518	689.981	670.089	757.584	816.358	928.386	856.84	786.251	774.385	794.504	717.837	684.581	798.911	809.755	708.466	1409.45	1388.94	1245.23	1599.15	1424.63	992.666	887.622	996.68	1117.53	1078.88	920.048	906.867	921.121	881.578	1078.47	1399.21	1285.74	1477.29	1527.59	1637.08	1490.37
1450640_PM_x_at	NM_007507	ATP synthase, H+ transporting, mitochondrial F1F0 complex, subunit e	Atp5k	1270.34	1281.25	1315.98	1351.25	1485.06	1329.02	1425.32	1380.78	1544.34	1326.36	1099.69	1365.33	1586.44	1765.01	1569.69	1154.91	1283.96	1384.19	1332.56	1489.26	1516.72	1351.69	1687.29	1544.84	1543.61	1710.82	1425.26	1888.62	1298.32	1516.98	1273.48	1254.22	1579.49	1422.14	1357.46	1349.31	1239.84	1387.23	1204.93	1311.94	1556.57	1450.73	1619.56	1418.02	1222.01	1487.31
1425550_PM_a_at	BC005697	protein kinase, cAMP dependent regulatory, type I, alpha	Prkar1a	1328.22	1307.83	1255.85	1117.67	1266.11	1332.85	1208.39	1256.56	1264.71	1242.47	1223.98	1220.59	1137.48	780.724	861.831	811.458	1258.15	1566.48	1348.36	1345.56	1254.06	1227.42	1125.65	1230.74	1300.32	1631.16	1602.33	1509.4	1536.7	1476.91	1287.15	1052.8	1213.74	1270.01	1267.45	1279.93	1166.08	1114.28	1377.68	1210.28	1630.42	1676.87	1647.52	1051.81	1572.86	1483.32
1428314_PM_at	BG067396	PEST proteolytic signal containing nuclear protein	Pcnp	1189.08	1317.93	1195.6	1290.3	1247.15	1253.79	1317.93	1200.92	1051.57	1206.36	1429.61	1343.86	1126.76	1317.93	1419.15	1368.52	1383.59	1454.97	1466.07	1340.84	1294.86	1418.47	1284.38	1328.88	1271.4	1326.73	1499.93	1507.59	1448.32	1447.47	1244.72	1107.52	1167.6	1278.71	1303.1	1196.84	1059.52	1153.05	1217.52	1099.41	1743.36	1660.88	1554.89	1639.71	1401.39	1482.59
1436834_PM_x_at	AV011848	malate dehydrogenase 1, NAD (soluble)	Mdh1	1155.7	1397.62	1606.47	1441.77	2068.88	1272.63	1432.19	1498.57	1275.17	1264.23	1422.12	1304.21	1279.02	1464.31	1553.6	1613.49	1429.43	1528.22	1381.65	1383.56	1388.63	1216.02	1359.96	1509.2	1104.66	1623.81	1514.13	1435.73	1958.75	1631.83	991.634	1267.92	1275.72	1320.29	1278.27	1136.36	1123.01	920.252	941.659	950.449	1225.93	1348.4	1906.13	1374.05	1056.74	1481.92
1415979_PM_x_at	BC025909	ribosomal protein L7	Rpl7	1547.25	1518.82	1464.35	1133.52	1652.75	1851.54	1791.23	2007.72	1665.36	2014.62	1650.62	1986.39	1361.19	1751.67	1627.51	954.83	1428.8	1696.44	1644.71	1379.46	1581.78	1751.67	1107.92	1562.47	1749.79	1574.29	1826.65	1924.27	1601.86	1538.83	2155.87	2404.68	2062.53	2225.31	2149.83	2414.62	2215.2	2164.73	2340.59	1899.49	1935.74	1936.39	1823.35	1201.88	1370.06	1480.42
1417374_PM_at	AW491660	tubulin, alpha 4A	Tuba4a	1523.26	1534.46	1467.81	1394.76	1793.84	1142.79	1209.03	1298.61	1324.45	1171.42	1004.76	1076.92	1258.78	1105.55	1523.79	1278.95	1477.66	1611.55	1388.52	1697.37	1578.76	1302.71	1549.02	1480.65	1424.04	1499.43	1369.48	1432.92	1534.7	1565.36	833.271	668.24	803.536	866.698	926.5	900.698	848.244	937.76	719.321	972.015	1332.29	1362.45	1681.16	1822.9	1731.27	1469.45
1452308_PM_a_at	BB462665	ATPase, Na+/K+ transporting, alpha 2 polypeptide	Atp1a2	1015.79	1031.95	1025.19	933.737	1162.63	1252.52	1031.63	1205.99	1029.62	1110	937.649	1113.41	1153.21	1063.09	1000.25	1073.93	1134.17	1079.61	1109.46	1042.29	990.786	1048.42	1155.81	1008.52	1033.99	1542.41	1545.45	1698.25	1527.71	1390.49	1086.34	1098.3	1062.03	1213.68	1239.51	995.129	1052.46	986.651	976.025	1014.19	1496.72	1549.28	1424.81	1754.82	1512.5	1468.98
1433432_PM_x_at	AI413680	ribosomal protein S12	Rps12	1596.88	1527.17	1525.15	1228.79	1638.66	1870.36	1798.29	2111.36	1958.47	2026.97	1875.17	1937.04	1667.53	2137.77	1879.58	1413.15	1689.02	1649.79	1697.92	1640.34	1669.75	1537.96	1204.52	1654.31	1826.21	1464.57	1697.64	1883.51	1541.14	1359.98	2348.8	2991.05	2571.63	2510.69	2401.24	2575.73	2349.44	2572.29	2121.37	2201.17	1777.21	1812.12	1931.34	1212.2	1644.75	1468.12
1423150_PM_at	AK019337	secretogranin V	Scg5	1668.69	1741.4	1550.63	1753.79	1509.76	1352.7	1425.67	1408.86	1256.85	1375.9	1629.17	1411.03	1245.21	1299.87	1473.81	1512.5	1590.15	1645.67	1556.43	1449.15	1490.68	1630.91	1371.85	1515.68	1370.6	1540.7	1578.01	1431.71	1621.32	1526.43	837.999	722.39	730.657	851.891	930.014	781.743	816.072	693.375	896.388	823.641	1590.81	1486.55	1466.76	1204.84	1651.23	1466.76
1434194_PM_at	AV337593	microtubule-associated protein 2	Mtap2	1180.48	1507.1	1557.65	1703.92	1334.38	1264.65	1589.74	1359.39	1337.75	1177.43	1435.73	1450.3	1242.7	1513.9	1656.64	1830.3	1598.81	1636.15	1395.34	1681.25	1410.64	1543.93	1722.34	1561.3	1391.01	1417.4	1402.54	1169.34	1488.78	1427.21	912.819	814.77	836.294	1090.72	958.504	839.437	794.707	879.3	837.909	849.295	1320	1232.38	1467.25	1705.13	1689.61	1466.66
1420575_PM_at	NM_013603	metallothionein 3	Mt3	1644.84	1662.15	1675.24	1366.8	1439.83	2085.6	1763.15	2165	2023.37	1980.06	2022.75	2229.44	2524.87	1968.73	2366.39	931.326	1353.21	1149.55	1301.11	1143.14	1442.4	1691.08	1494.4	1270.8	1451.55	1808.95	1836.64	1709.28	1969.53	1762.41	2052.21	1654.74	2147.22	2348.68	2083.91	2576.62	2618.66	2321.32	2563.87	2509.45	1515.91	1591.22	1213.9	822.335	1149.21	1464.92
1451124_PM_at	BC002066	superoxide dismutase 1, soluble	Sod1	1267.75	1336.46	1107.51	1156.89	1119.83	1304.32	1280.11	1193.08	1291.61	1376.63	1213.02	1410.35	1308.86	1225.29	1516.25	1314.87	1299.01	1366.23	1231.22	1239.18	1248.76	1244.77	1459.22	1300.79	1270.49	1418.28	1506.14	1478.88	1377.63	1289.69	1227.72	1164.7	1219.72	1284.64	1200.19	1147.93	1147.38	1058.68	1145.3	1240.97	1517.92	1483.41	1372.71	1350.67	1431.77	1464.87
1449574_PM_a_at	BF143638	cell division cycle 42 homolog (S. cerevisiae)	Cdc42	1526.66	1474.24	1614.79	1195.35	1738.97	1525.83	1490.57	1655.88	1450.29	1561.85	1210.66	1479	1248.85	1136.45	869.143	1127.47	1452.56	1468.2	1454.44	1542.89	1376.92	1331.02	1018.13	1517.84	1433.08	1479.83	1481.27	1645.88	1248.88	1449.53	1677.02	1916.45	1889.4	1565.77	1642.18	1958.12	1496.58	1905.9	1718.85	1709.58	1513.17	1557.19	1584.94	1004.64	1314.41	1462.95
1424000_PM_a_at	U93864	ribosomal protein S11	Rps11	1397.97	1463.87	1307.45	1167.54	1281.02	1752.61	1757.44	1896.48	1789.36	1680.8	1813.09	1818.5	1850.75	1743.27	1777.39	1230.48	1430.38	1441.1	1470.06	1329.77	1494.46	1449.85	1543.16	1480.88	1559.15	1431.38	1488.95	1408.77	1425.39	1264.41	1972.83	2015.18	2261.36	1952.58	1868.16	2153.63	2085.83	2126.55	1746.08	1800.61	1457.44	1398.72	1360.82	1345.03	1288.04	1460.05
1417715_PM_a_at	U82470	glutamate oxaloacetate transaminase 2, mitochondrial	Got2	1593.82	1639.23	1483.38	1637.96	1472.95	1511.48	1449.21	1457.9	1481.19	1422.76	1394.43	1558.15	1669.03	1521.8	1775.29	1534.94	1472.33	1418.91	1440.41	1611.73	1482.57	1570.03	1703.58	1543.31	1519.88	1654.01	1503.78	1349.6	1552.15	1549.03	1190.11	1141.47	1195.07	1278.66	1305.81	1156.37	1130.65	1146.34	1262.86	1348.41	1515.55	1443.19	1514.05	1586.87	1338.06	1459.57
1418886_PM_s_at	NM_130884	isocitrate dehydrogenase 3 (NAD+) beta	Idh3b	1436.62	1371.33	1380.45	1351.29	1439.97	1227.6	1202.91	1128.43	1127.33	1174.3	1219.98	1210.41	1156.78	1225.5	1248.02	1220.33	1292.61	1417.28	1411.53	1461.45	1298.3	1250.1	1196.84	1283.99	1244.03	1482.48	1509	1501.78	1469.95	1490.66	1159.69	1065.54	1229.73	1177.2	1222.76	1078.87	949.344	1043.51	1056.46	1040.57	1435.23	1454.21	1644.38	1334.15	1214.79	1459.31
1449264_PM_at	BC025207	synaptotagmin XI	Syt11	1133.44	956.231	1059.31	987.118	1097.87	960.112	829.678	893.024	834.066	977.518	819.701	631.012	1001.73	609.77	817.298	760.097	915.162	752.759	1150.33	862.866	929.017	976.369	946.623	932.477	866.753	1382.43	1606.55	1698.59	1391.47	1483.62	714.355	761.242	800.894	782.513	917.462	1021.24	755.877	876.166	877.046	803.657	1449.07	1649.21	1432.66	1017.86	1285.16	1456.92
1416082_PM_at	AW108405	RAB1, member RAS oncogene family	Rab1	1670.53	1615.54	1605.61	1814.39	1704.88	1740.23	1491.88	1666.32	1385.15	1578.87	1656.6	1483.91	1487.82	1491.28	1393.68	1258.58	1667.08	1622.83	1625.66	1687.28	1481.06	1710.87	1570.42	1512.44	1476.95	1464.49	1767.95	1887.57	1686.65	1673	1615.54	1489.05	1454.68	1460.51	1457.56	1707.19	1700.71	1533.33	1976.01	1480.82	1806.28	1783.64	1844.85	1587.24	1478.95	1456.21
1436990_PM_s_at	AA038464	coiled-coil-helix-coiled-coil-helix domain containing 10	Chchd10	1574.69	1608.89	1470.56	1438.01	1585.36	1413.07	1411.29	1466.1	1456.16	1307.14	1665.62	1405.41	1557.48	1492.18	1435.53	1653.12	1634.16	1681.22	1515.6	1425.95	1518.7	1387.66	1663.41	1543.42	1439.45	1445.53	1361.18	1712.43	1691.32	1459.77	1172.29	1228.62	1101.96	1266.16	1192.27	1241.44	1108.02	997.527	1047.26	1117.57	1332.05	1435.53	1447.82	1158.05	1589.47	1455.58
1415998_PM_at	NM_011694	voltage-dependent anion channel 1	Vdac1	1661.46	1518.63	1614.57	1501.91	1555.31	1573.45	1429.61	1490.09	1272.12	1682.32	1531.1	1376.62	1566.26	944.231	1523.91	1115.13	1476.01	1495.38	1645.56	1543.41	1423.47	1715.07	1509.62	1568.07	1433.21	1321.87	1421.97	1410.45	1458.83	1260.52	1072.72	1050.95	1119.72	1063.99	1165.26	1142.23	1099.85	1142.99	1239.25	1103.49	1492.95	1414.42	1409.49	1378.47	1292.52	1452.99
1454677_PM_at	BF168458	tissue inhibitor of metalloproteinase 2	Timp2	1102.96	1178.23	1096.39	1253.02	1035.63	1108.32	1096.27	995.58	1060.74	1239.73	1213.92	1230.09	1160.47	1154.9	964.284	1041.4	1153.4	1165.49	1111.58	1071.48	1070.24	1128.07	1090.8	1015.53	1080.51	1501.22	1582.44	1433.44	1456.16	1437.91	1177.92	1178.23	1142.77	1353.55	1209.28	1083.75	1070.47	1084.52	1115.85	956.247	1702.99	1595.62	1413.91	1167.7	1533	1452.98
1416842_PM_at	NM_010360	glutathione S-transferase, mu 5	Gstm5	1317.28	1311.08	1240.79	1306.24	1324.44	1174.74	1126.14	1050.56	1030.4	1166.65	1289.59	1322.83	1081.57	1262.62	1238.9	1015.66	1418.97	1404.06	1324.15	1242.06	1293.26	1347.05	1050.29	1227.08	1188.87	1567.08	1658.92	1562.21	1352.38	1441.71	894.247	821.731	805.038	980.932	1042.69	822.525	918.212	754.251	899.665	842.304	1686.85	1614.1	1598.82	1596.07	1625.03	1448.83
1418829_PM_a_at	NM_013509	enolase 2, gamma neuronal	Eno2	1567.12	1569.58	1519.31	1457.92	1452.08	1381.25	1404.54	1310.52	1265.1	1333.16	1380.55	1345.86	1393.13	1364.42	1395.89	1318.83	1605.63	1571.46	1659.33	1386.71	1482.74	1648.34	1716.73	1553.24	1358.05	1490.23	1555.63	1342.32	1302.17	1429.22	940.395	878.046	905.041	1003.12	1042.84	915.961	1007.34	855.737	828.012	969.208	1508.71	1423.36	1542.28	1337.65	1234.67	1448.49
1460179_PM_at	BF141076	DnaJ (Hsp40) homolog, subfamily A, member 1	Dnaja1	1455.92	1293.95	1412.53	1408.54	1531.27	1181.25	1236.64	1246.64	1171.36	1404.44	1331.64	1182.33	1057.31	1211.96	1285.23	1451.86	1375.56	1301.78	1383.8	1312.88	1310.34	1395.44	1257.33	1453.42	1382.75	1359.4	1480.32	1423.02	1323.98	1231.6	905.147	977.515	903.656	1003.71	1061.98	891.671	1026.29	924.536	1049.06	952.359	1528.8	1521.74	1389.16	1230.75	1520.8	1446.4
1417999_PM_at	NM_008410	integral membrane protein 2B	Itm2b	1338.64	1286.05	1386.34	1302.86	1606.23	1399.58	1463.07	1521.67	1430.37	1523.71	1249.67	1411.25	1454.62	1714.89	1387.02	1030.89	1222.79	1267.45	1200.83	1384.94	1340.16	1259.8	1071.06	1599.01	1469.82	1247.67	1417.72	1453.29	1331.53	1164.09	1412.71	1887.88	1924.03	1575.34	1496.14	1607.36	1455.35	1716.51	1354.95	1281.23	1345	1426.24	1545.26	1307.62	1152	1444.31
1420494_PM_x_at	BC006680	similar to Ubc protein /// ubiquitin C	LOC100048105 /// Ubc	1319.85	1527.31	1331.16	1579.27	1621.68	1439.79	1527.31	1731.73	1446.11	1555.74	1610.12	1554.23	1527.81	1542.58	1494.1	1176.56	1392.15	1448.72	1426.96	1393.95	1403.48	1381.35	1519.28	1345.64	1364.32	1489.91	1562.76	1653.98	1529.61	1641.84	1601.98	1974.02	1667.45	1594.55	1527.31	1538.31	1633.49	1468.41	1469.19	1538.53	1633.26	1703.11	1663.74	1440.65	1388.39	1442.47
1452927_PM_x_at	AW537828	triosephosphate isomerase 1	Tpi1	1451.32	1704.98	1378.35	1569.86	1644.23	1575.57	1509.67	1541.07	1406.62	1457.47	1670.89	1567.83	1529.62	1562.67	1789.01	1531.63	1689.92	1692.23	1508.37	1650.44	1526.02	1463.44	1716.69	1480.91	1564.86	1479.95	1396.32	1342.19	1550.49	1399.81	1699.45	1572.82	1678.28	1756.53	1520.59	1686.86	1760.16	1602.85	1505.16	1836.73	1300.28	1382.97	1497.23	1549.13	1711.18	1442.3
1416056_PM_a_at	BC027265	NADH dehydrogenase (ubiquinone) 1 beta subcomplex, 11	Ndufb11	1320.09	1459.6	1274.03	1369.02	1369.89	1246.97	1204.99	1281.18	1412.74	1167.56	1369.02	1451.56	1412.93	1361.32	1408.31	1475.29	1282.85	1542.8	1418.14	1497.43	1429.42	1324.97	1472.76	1516.39	1369.02	1341.96	1388.42	1440.75	1571.19	1412.61	1164.42	1240.52	1306.84	1269.98	1218.51	1254.09	1170.24	1207.87	1019.23	1218.84	1369.02	1462.46	1566.54	1490.22	1453.42	1442.14
1448209_PM_a_at	NM_021551	solute carrier family 22 (organic cation transporter), member 17	Slc22a17	1722.61	1719.36	1612.2	1473.6	1571.36	1473.96	1333.33	1292.97	1360.71	1300.68	1375.47	1460.76	1585.65	1318.98	1444.86	1403.86	1544.01	1449.19	1529.27	1493.73	1506.67	1604.99	1534.65	1449.37	1407.15	1630.78	1690.33	1499.76	1555	1666.8	960.066	795.856	870.019	1010.94	1122.7	857.51	914.649	813.096	861.725	952.622	1655.23	1552.89	1444.86	1568.02	1269.04	1441.53
1416852_PM_a_at	BC017126	neurochondrin	Ncdn	2134.47	2146.28	2148.67	2125.88	2489.69	2123.71	2457.24	2094.3	2006.23	2420.23	2496.95	2453.44	2539.94	2687.71	2333.82	1597.65	2237.49	2255.26	2188.8	2153.37	2301.77	2309.61	2269.86	2375.98	1985.49	1650.27	1847.99	1705.88	1547.86	1521.93	1165.39	1288.61	1075.51	1346.81	1190.73	1136.61	1358.8	1162.78	1267.05	1040.58	1948.87	1928.52	1597.64	1654.85	1115.87	1439.09
1422241_PM_a_at	NM_019443	NADH dehydrogenase (ubiquinone) 1 alpha subcomplex, 1	Ndufa1	1503.42	1592.85	1729.78	1488.17	1488.17	1485.65	1476.36	1430.37	1384.09	1513.58	1597.6	1532.86	1301.71	1446.44	1559.43	1427.44	1485.9	1384.18	1734.01	1497.83	1519.92	1691.34	1234.76	1478.2	1472.01	1570.5	1785.56	1625.62	1471.72	1582.78	1342.53	1411.59	1413.07	1489.72	1379.65	1507.88	1488.17	1557.36	1612.56	1300.9	1649.06	1721.54	1621.14	1267.98	1448.04	1437.84
1448739_PM_x_at	NM_011296	predicted gene 10260 /// similar to ribosomal protein /// ribosomal protein S18	Gm10260 /// LOC100047828 /// Rps18	1493.85	1669.79	1394.45	1551.43	1479.67	1851.36	1944.77	1841.24	2026.87	1851.06	1866.28	1946.56	1850.33	1654.68	2259.92	1480.59	1386.97	1677.14	1532.09	1683.24	1631.16	1539.06	1456.41	1638.07	1705.42	1448.19	1356.46	1315.79	1526.56	1583.69	2570.23	2399.18	2933.04	2639.38	2427.98	2890.57	2452.11	2844.85	2385.42	2604.7	1450.67	1269.53	1441.94	1823.54	1491.08	1433.63
1452981_PM_at	AK004399	contactin 1	Cntn1	1477.12	1347.91	1309.9	1405.57	1464.56	1180.87	1136.25	1107.54	1103.48	1146.8	1337.42	1219.89	1207.53	1183.73	1051.64	936.357	1459.38	1402.04	1344.98	1308.92	1443.31	1564.61	1264.7	1325.32	1210.3	1353.38	1435.59	1569.75	1310.05	1339.93	817.266	853.445	710.104	969.927	923.789	823.496	843.638	714.912	810.738	531.087	1491.31	1574.43	1349.81	1461.84	1089.73	1431.53
1425266_PM_a_at	BC011279	RAP1, GTP-GDP dissociation stimulator 1	Rap1gds1	1231.65	1225.09	1186.19	1303.36	1136.12	1158.16	1189.11	1045.53	1091.88	1083.52	1200.59	1140.9	1129.56	1098.14	1290.92	1200.31	1206.93	1153.16	1222.68	1241.91	1200.59	1227.28	1435.57	1243.58	1153.69	1558.88	1520.97	1328.22	1442.49	1614.59	1004.6	826.392	873.382	1013.13	1039.38	931.594	1140.86	941.887	1054.11	1157.1	1541.04	1408.12	1370.73	1344.02	1375.96	1430.64
1434274_PM_at	AW107953	MYC binding protein 2	Mycbp2	1361.41	1425.33	1316.82	1670.52	1413.7	1213.6	1280.76	1175.32	1204.24	1167.38	1401.06	1431.05	1268.29	1154.5	1397.5	1431.11	1475.29	1394.82	1393.43	1340.06	1377.27	1568.06	1500.85	1275.42	1345.69	1347.86	1438.22	1313.74	1569.27	1319.71	977.318	1016.92	684.397	1085.99	1144.86	900.151	956.925	833.378	982.856	1095.74	1408.36	1455.93	1557.99	1691.49	1437.12	1420.31
1455283_PM_x_at	BB453395	NADH dehydrogenase (ubiquinone) Fe-S protein 8	Ndufs8	1213.45	1391.78	1287.16	1155.02	1345.77	1365.43	1302.8	1268.43	1296.08	1247.49	1116.66	1478.1	1402.84	1448.4	1356.08	1016.51	1364.67	1441.3	1328.39	1325.95	1303.8	1300.81	1269.13	1392.66	1426.58	1437.69	1470.73	1364.77	1549.3	1703.72	1176.18	1158.61	1402.27	1293.72	1169.61	1256.93	1198.2	1166.7	1074.13	1287.79	1517.25	1378.62	1645.3	1629.41	1382.52	1418.79
1460506_PM_s_at	AK008502	NADH dehydrogenase (ubiquinone) 1, subcomplex unknown, 2	Ndufc2	1389.29	1041.06	1227.59	793.279	1373.33	1306.44	1177.4	1366.37	1163.77	1160.09	971.784	1215.29	1595.79	1460.81	967.755	782.647	1075.18	1207.55	1325.8	1121.86	1277.08	1209.1	1054.01	1313.46	1245.59	1314.82	1484.47	1680.13	1338.61	1255.11	1030.48	1193.3	1250.02	1091.07	1168.38	1257.67	1031.14	1234.37	952.423	1020.87	1492.43	1349.84	1280.73	606.43	1297.74	1416.38
1432270_PM_a_at	AK003313	chromatin modifying protein 5	Chmp5	971.833	924.823	1068.91	820.686	1078.79	1085.33	976.608	1014.38	1016.03	970.325	984.171	1070.66	939.867	1004.11	1141.73	1091.72	1000.07	1023.75	1102.9	1193.13	941.619	847.694	988.382	1075.42	1012.68	1320.57	1324.6	1326.36	1371.65	1284.79	1224.72	1177.15	1252.33	1379.95	1236.3	1277.64	1191.31	1236.85	1055.78	1206.73	1286.79	1210.18	1357.41	1279.95	1418.29	1416.22
1416143_PM_at	NM_016755	ATP synthase, H+ transporting, mitochondrial F0 complex, subunit F	Atp5j	1245.37	1288.87	1261.26	1404.54	1198.44	1253.51	1255.37	1118.62	1190.45	1078.72	1410.55	1334.39	1210.29	1202.08	1364.85	1644.83	1471.66	1397.07	1340.02	1361.15	1283.61	1392.2	1382.18	1321.02	1236.37	1513.42	1645.07	1344.19	1576.11	1530.45	1300.61	1077.09	1307.67	1361.73	1339.55	1121.8	1240.15	1187.44	1286.1	1292.82	1486.17	1490.19	1472.16	2036.37	1975.5	1415.3
1425993_PM_a_at	D67017	heat shock 105kDa/110kDa protein 1	Hsph1	1316.65	1381.12	1317.54	1352.33	1222.17	1196.1	1163.12	1107.16	1093.24	1056.39	1267.9	1093.04	1086.96	1168.9	1043.63	1415.79	1421.96	1296.35	1376.27	1341.73	1361.09	1386.64	1301.01	1307.5	1537.97	1194.49	1259.79	1340.12	1343.16	1253.71	988.326	863.384	843.077	990.716	998.216	853.39	844.094	875.611	909.899	848.985	1308.92	1207.47	1096.49	1163.62	1202.31	1414.69
1425382_PM_a_at	U48399	aquaporin 4	Aqp4	420.274	339.444	404.114	385.838	444.653	620.077	546.165	551.332	617.528	489.87	356.517	483.542	441.933	311.752	617.269	309.65	325.459	403.888	356.283	416.473	328.058	285.697	376.256	348.092	510.93	1527.68	1438.76	1394.53	1410.65	1264.47	1326.09	1175.42	1322.51	1690.91	1470.28	1713.33	1554.26	1545.22	1228.01	1670.23	904.939	1215.77	1338.35	714.498	1322.62	1413.18
1416089_PM_at	NM_009091	ribosomal protein S15	Rps15	1477.11	1781.14	1609.22	1576.32	1512.95	1757.94	1902.4	1750.71	1740.41	1719.94	1554.11	1821.09	1786.1	1703.91	1936.48	1577.62	1824.01	1446.71	1575.6	1811.4	1643.42	1586.37	1701.93	1611.18	1687.98	1396.56	1375.75	1399.68	1410.56	1378.89	1824.58	1754.13	1809.46	1742.27	1697.14	1595.67	1754.22	1758.29	1442.05	1848.76	1455.54	1357.34	1471.67	1074.47	1348.23	1412.27
1428942_PM_at	AA796766	metallothionein 2	Mt2	774.97	667.5	815.934	673.772	900.043	2031.61	1789.94	1913.65	1535.8	1498.36	1742.6	1899.34	1940.32	1914.56	1812.29	1085.68	883.722	935.299	929.882	737.481	890.787	807.411	791.071	1002.59	1418.05	1242.1	1181.65	1436.02	1235.37	1407.63	2686.73	3081.49	2718.27	2804.02	2574.06	2901.19	3252.5	3072.01	2748.87	2546.36	1581.93	1432.22	1213.44	1293.08	1283.65	1411.79
1438626_PM_x_at	AV148464	ribosomal protein L14	Rpl14	1376.93	1493.65	1239.81	1098.45	1459.09	1551.19	1510.18	1814.98	1581.19	1501.07	1898.4	1789.81	1808.79	1840.59	1916.04	842.42	1487.63	1622.67	1425.15	1466.61	1487.27	1492.64	1593.98	1415.41	1550.19	1418.85	1340.82	1677.66	1514.46	1434.34	1739.52	2254.17	1951.94	1936.71	1731.84	1843.28	1931.32	1684.43	1464.91	1826.88	1521.04	1473.84	1547.4	951.143	1255.44	1410.72
1452866_PM_at	AK013880	asparaginyl-tRNA synthetase	Nars	1097.77	1017.82	1075.01	1093.36	1240.98	967.295	1091.1	1086.04	1002.81	1017.47	912.019	985.49	1014.11	1107.71	894.236	899.447	1019.58	1066.42	994.809	1105.88	940.034	1071.55	1074.71	1144.53	953.792	1435.21	1491.03	1588.15	1316.16	1335.33	1261.94	1611.6	1595.73	1391.96	1400.1	1307.31	1214.27	1437.28	1166.11	1116.11	1370.58	1455.1	1588.27	1399.29	1354.2	1409.43
1453118_PM_s_at	BB859781	ribosomal protein L22	Rpl22	1079.68	1076.51	1209.55	1080.54	1229.39	1546.4	1681.73	1778.25	1945.12	1878.46	1182.09	1406.55	1578.69	1834.07	1625.02	1112.57	1225.37	1013.11	1097.34	1075.7	1337.66	1030.07	1137.16	1310.95	1576.8	1037.07	1305.01	1510.97	1005.3	1287.27	2365.41	2781.54	3296.31	2420.03	2435.28	2766.65	2386.81	3035.05	2018.46	2207.4	1129.5	1465.24	1441.22	1114.43	959.381	1408.22
1438657_PM_x_at	BB043450	protein tyrosine phosphatase 4a1-like /// protein tyrosine phosphatase 4a1	Gm13363 /// Ptp4a1	806.599	989.434	873.796	878.087	925.53	839.136	1003.56	926.865	990.265	854.084	1016.49	889.099	875.668	989.078	1012.92	846.642	906.432	967.546	946.76	959.64	934.195	870.922	1137.89	992.761	838.267	1252.63	1282.16	1043.14	1090.22	1065.05	965.326	988.284	1147.41	1064.14	921.068	1012.88	911.246	1202.12	903.533	973.882	1058.91	1226.12	1205.74	1137.41	992.761	1408.17
1450708_PM_at	NM_009129	secretogranin II	Scg2	1108.73	1110.48	1085.09	959.295	1131.86	1142.47	1003.67	995.796	966.121	958.949	1081.79	911.286	717.635	942.797	1031.69	993.345	1310.75	1312.95	1127.07	1259.44	1127.03	925.674	830.958	1172.01	1035.15	1374.49	1317.96	1287.48	1326.39	1327.08	1143.41	1029.94	1094.25	1165.7	1081.73	983.823	1032.92	955.307	1038.21	1141.02	1485.82	1375.38	1503.03	1604.21	1373.13	1406.75
1416335_PM_at	NM_010798	macrophage migration inhibitory factor	Mif	1487.56	1353.45	1489.83	1462.9	1363.93	1523.86	1406.09	1571.96	1515.26	1519.56	1361.58	1351.42	1743.92	1332.65	1381.79	1001.56	1303.01	1351.31	1407.99	1382.54	1364.09	1476.28	1415.14	1447.13	1486.03	1342.06	1370.31	1363.99	1158.11	1429.77	1757.62	1755.34	1619.13	1572.32	1687.67	1858.95	1785.54	1877.98	1796.49	1653.48	1420.36	1481.31	1440.06	949.995	1389.47	1406.56
1417339_PM_a_at	NM_019682	dynein light chain LC8-type 1 /// predicted gene 6788	Dynll1 /// Gm6788	1751.82	2019.45	2068.25	2258.13	2606.42	1795.84	2027.26	2110.65	1782.63	2020.89	1661.78	1813.12	1933.58	2375.01	1767.05	1761.81	1894.08	1769.17	1962.13	2048.98	2125.15	2009	2094.01	2148.17	2091.84	1267.08	1603.79	1839.88	1441.03	1460.03	1140.48	1354.03	1167.23	1293.92	1226.17	1660.29	1786.47	1760.54	1373.55	1760.06	1537.78	1454.1	1767.11	1504.53	1370.96	1403.53
1456436_PM_x_at	AV002845	ribosomal protein S20	Rps20	891.771	1326.57	1137.15	1325.15	1312.02	1370.72	1675.9	1766.5	1765.57	1704.36	1541.75	1581.8	1410.98	1642.01	1665.03	1367.21	1233.09	1204.87	1195.03	1226.34	1180.69	1175.88	1485.29	1305.84	1216.64	1142.68	1141.45	1205.22	1343.96	1302.7	2103.7	2339.77	2543.24	2454.68	1974.38	2046	2249.91	2099.24	1388.12	1883.1	948.635	1292.66	1407.4	1152.67	1420.44	1400.67
1420622_PM_a_at	BC006722	heat shock protein 8	Hspa8	1441.79	1400.34	1281.51	1236.35	1735.52	1343.49	1353.39	1564.63	1275.4	1459.85	1833.1	1397.83	1405.71	1460.74	1565.93	1378.55	1506.56	1530.93	1476.25	1383.96	1441.72	1330.41	1357.41	1515.75	1476.36	1534.77	1721.88	1727.89	1558.79	1500.79	1328.52	1714.31	1312.36	1663.74	1378.41	1473.62	1353.51	1207.95	1294.42	1468.8	1352.38	1818.86	1831.85	1238.98	1876.41	1398.88
1450070_PM_s_at	BF456404	p21 protein (Cdc42/Rac)-activated kinase 1	Pak1	1530.55	1742.49	1563.5	1881.26	1364.92	1248.24	1540.09	1302.9	1509.2	1221.11	1559.2	1277.69	1252.5	1398.68	1770.79	2038.7	1929.17	1501.58	1660.64	1831.46	1688.13	1524.08	1611.29	1569.84	1496.29	1460.6	1419.39	1184.61	1446.57	1566.29	867.489	716.602	825.139	938.815	920.091	786.661	813.349	838.335	695.231	933.115	1311	1325.49	1522.17	1952.21	1794.16	1397.62
1438597_PM_x_at	AU015158	mortality factor 4 like 1	Morf4l1	1327.02	1271.97	1351.74	1432.49	1214.59	1216.77	1176.61	1240.32	1201.13	1145.73	1395.89	1204.26	1216.99	1181.92	1375.13	1566.72	1241.43	1233.29	1350.44	1323.33	1276.9	1301.47	1245.36	1264.69	1338.8	1414.71	1371.84	1270.12	1432.26	1201.39	1144.45	1057.13	1268.06	1119.18	1197.3	1169.24	1130.59	1120.94	1151.9	1118.5	1325.57	1190.1	1312.25	1444.55	1196.49	1393.68
1433516_PM_a_at	BE945188	myeloma overexpressed 2	Myeov2	1193.78	1036.63	1230.64	1035.52	1311.7	1156.75	1058.72	1232.11	1154.79	1232.11	1021	833.258	1165.23	1172.81	1254.17	841.968	1045	1010.39	1135.3	1261.91	1167.78	1159.08	891.322	1366.75	1229.84	1257.47	1323.53	1633.66	1140.16	1317.43	1216.13	1471.06	1300.47	1377.7	1183.8	1469.37	1114.45	1530.89	1189.25	1135.22	1572.43	1648.59	1283.75	975.236	1038.11	1393.58
1433562_PM_s_at	AA097406	ATP synthase, H+ transporting, mitochondrial F0 complex, subunit B1	Atp5f1	1120.93	1264.83	1104.23	1430.26	1324.34	1118.05	1256.15	1194.34	935.656	1274.9	1450.18	1191.47	1008.78	1031.38	1150.8	1059.49	1209.81	1321.88	1192.18	1245.96	1017.78	1245.96	1328.54	1139.48	965.873	1326.21	1435.03	1586.01	1298.93	1344.89	1177.65	1325.12	1195.34	1291.88	1137.83	1217.04	1142.76	1158.58	1228.07	1237.84	1406.36	1573.53	1669.98	1140.67	1812.25	1393.42
1426509_PM_s_at	BB183081	glial fibrillary acidic protein	Gfap	214.532	152.115	196.171	155.112	191.992	1145.51	1141.05	1208.74	1202.45	1255.92	1089.52	1115.24	1369.77	1419.04	1076.33	194.207	143.912	248.753	190.626	161.534	208.537	174.242	208.842	217.863	752.134	1682.92	1697.07	1479.39	1290.38	1844.73	1758.95	2219.5	2364.62	2400.66	1887.95	2397.39	2609.41	2601.1	2334.29	2229.98	1569.15	1654.84	1158.35	1225.22	1131.22	1391.52
1429314_PM_at	AK018343	synaptotagmin XI	Syt11	1250.09	1204.71	1069.83	1017.73	1219.09	986.256	944.885	912.189	886.406	996.275	1026.28	1001.52	1201.84	998.728	1032.87	1084.43	1139.78	1166.06	1208.74	1090.41	1085.37	1198.74	1065.59	1049.17	1053.03	1395.62	1443.81	1453.94	1271.25	1363.09	849.745	822.739	779.902	913.227	929.305	917.679	809.709	860.858	890.15	926.112	1456.95	1520.83	1267.14	1231.63	1535.39	1388.52
1428179_PM_at	BI692577	NADH dehydrogenase (ubiquinone) flavoprotein 2	Ndufv2	1135.03	1142.81	1077.64	1108.93	1101.49	1091.71	1015.19	1078.55	1024.43	1067.19	1056.22	864.95	931.537	1009.73	1150.78	1135.22	1085.44	1213.84	1101.33	1049.5	1036.76	1022.01	1088.22	1117.54	1131.56	1591.63	1400.11	1320.17	1307.55	1379.56	1080.14	986.316	1077.68	1082.62	1135.03	1055.43	1077.81	1083.19	1108.15	1023.59	1337.75	1320.33	1420.45	1234	1194.01	1387.95
1416514_PM_a_at	NM_007984	fascin homolog 1, actin bundling protein (Strongylocentrotus purpuratus)	Fscn1	1704.56	1869.11	1687.14	1821.23	1933.7	1388.11	1590.07	1718.71	1617.64	1783.38	1719.45	1610.69	1715.25	1658.37	1697.44	2143.45	1808.4	1995.88	1769.86	1744.73	1782.03	1764.95	1924.25	1688.91	1440.74	1426.78	1611.64	1570.71	1487.23	1552.53	1100.78	1149.98	1032.68	1211.45	1113.37	1232.29	1282.96	1148.86	1174.86	1333.07	1515.3	1628.05	1640.04	1281.63	1651.77	1387.42
1417364_PM_at	AF321126	eukaryotic translation elongation factor 1 gamma /// similar to eukaryotic translation elongation factor 1 gamma	Eef1g /// LOC100047986	1215.4	1304.85	1392.24	1083.55	1343.12	1314.93	1475.93	1417.35	1395.12	1363.01	1415.71	1438.31	1556.1	1415.04	1607.67	1124.09	1317.8	1307.79	1332.45	1406.68	1273.74	1245.76	1415.8	1289.8	1247.71	1355.66	1410.63	1300.8	1065.61	1279.81	1555.1	1411.65	1536.15	1483.15	1434.7	1442.84	1486.72	1520.06	1276.31	1565.73	1312.4	1406.69	1328.52	1181.52	1185.62	1385.4
1455126_PM_x_at	AV209841	RIKEN cDNA 2310028O11 gene	2310028O11Rik	1149.48	1218.95	997.324	1141.62	1110.89	1077.65	1122.51	1067.91	1047.17	1074.14	1251.17	1033.1	1031.48	1072.89	1255.58	1149.41	1280.36	1160.41	1198.56	1300.45	1086.25	1057.06	1295.34	1067.41	1080.09	1413.31	1358.32	1328.41	1286.96	1277	1306.13	1212.51	1251.21	1204.76	1384.78	1214.5	1365.54	1177.69	1281.85	1409.64	1315.54	1326.68	1419.01	1080.85	1373.8	1381.21
1426162_PM_a_at	M85235	ribosomal protein L7	Rpl7	1177.17	1016.82	1043.08	1142.55	1470.46	1516.13	1443.37	1758.87	1253.2	1635.22	1618.31	1497.35	1028.98	1363.81	1236.48	887.212	1099.9	1148.36	1225.31	1130.84	1125.07	1173.5	828.97	1259.31	1164.36	1125.34	1507.08	1632.69	1271.88	1185.22	1976.52	2643.7	1999.45	2043.28	1687.69	2376.56	1893.95	1940.97	2171.54	1615.59	1562.5	1421.95	1473.45	1542.29	1494.76	1379.91
1452032_PM_at	BI687658	protein kinase, cAMP dependent regulatory, type I, alpha	Prkar1a	1221.98	1303.43	1330.57	1203.98	1442.46	1189.64	1214.5	1239.85	1182.41	1134.82	1143.78	1224.67	1133.6	1174.38	1261.62	1002.61	1290.38	1360.78	1318.04	1418.46	1270.13	1284.7	1071.96	1322.18	1174.72	1401.39	1453.26	1304.66	1273.77	1288.45	998.582	1021	1065.99	1104.31	1059.62	982.844	1012.14	916.708	964.526	948.414	1436.66	1470.88	1223.77	1177.85	972.196	1376.32
1437345_PM_a_at	BB223872	Bernardinelli-Seip congenital lipodystrophy 2 homolog (human)	Bscl2	1208.05	1293.38	1125.04	1308.88	1181.6	1251.28	1192.05	1214.35	1243.96	1146.07	1469.89	1294.17	1331.32	1296.23	1448.81	1540.66	1325.03	1292.24	1185.07	1227.1	1181.28	1249.48	1659.64	1236.71	1220.56	1378.09	1295.69	1287.27	1313.7	1476.36	1394.28	1341.92	1329.62	1229.11	1307.96	1177	1391.21	1246.84	1343.16	1412.58	1315.39	1218.69	1212.15	1529.95	1643.02	1376.11
1436461_PM_at	BQ175922	---	---	195.163	124.773	165.773	177.217	168.3	169.474	165.192	135.774	127.017	150.794	136.495	118.329	157.05	160.856	164.553	194.333	164.034	211.019	183.521	121.022	102.587	191.191	180.782	188.452	150.621	1528.57	1405.18	1438.87	1335.21	1527.7	849.541	906.659	787.112	878.781	885.094	830.532	833.446	821.785	754.495	731.118	1504.41	1467.7	1491.33	1574.45	1467.28	1373.29
1416000_PM_a_at	NM_011034	peroxiredoxin 1	Prdx1	905.563	1013.62	898.743	904.703	903.876	1222.04	1115.23	1169.05	1264.73	1134.86	1147.18	1137.88	940.097	983.464	1040.57	935.467	932.54	1005.06	959.735	920.801	879.102	925.797	829.743	882.333	956.238	1483.93	1387.16	1311.53	1454.74	1400.69	1826.32	1777.63	2038	1986.68	1889.46	1864.3	1995.71	2071.79	1688.38	1772.53	1258.52	1297.88	1350.1	1379.24	1292.37	1372.82
1427023_PM_at	AI267048	phytanoyl-CoA hydroxylase interacting protein-like	Phyhipl	1103.11	1133.07	925.074	993.27	970.706	908.509	927.283	851.137	864.55	859.494	988.296	928.161	974.591	862.018	803.017	1068.43	1013.48	1040.04	958.469	1030.51	980.416	1053.41	1044.9	962.766	986.526	1537.91	1504.53	1427.52	1547.08	1509.78	861.515	806.43	845.211	1003.44	978.937	916.39	877.47	846.854	887.325	972.103	1528.92	1361.56	1493.82	1275.73	1181.58	1367.11
1417094_PM_at	NM_133348	acyl-CoA thioesterase 7	Acot7	726.554	1051.47	833.778	924.674	863.125	763.213	901.97	815.404	894.167	783.794	865.764	915.831	850.872	867.607	1028.68	1336.41	1023.66	1063.26	995.306	950.997	889.953	828.161	1364.93	1003.87	922.536	1248.62	1188.02	1196.24	1284.2	1306.67	846.199	660.238	770.323	972.57	829.93	818.891	807.453	867.717	734.899	942.33	1165.8	1118.52	1286.77	1854.56	1321.41	1363.96
1454611_PM_a_at	BB058862	calmodulin 1	Calm1	1454.39	1691.97	1468.2	1648.97	2031.23	1491.06	1660.22	1762.45	1353.85	1593.2	1557.76	1550.91	1246.04	1694.28	1516.89	1802.1	1653.32	1647.83	1652.33	1560.89	1504.3	1708.82	1598.81	1634.75	1384.46	1343.79	1437.83	1562.34	1456.74	1312.75	1211.38	1267.88	1309.03	1329.87	1072.28	1323.06	1529.22	1157.45	1433.08	1377.03	1448.8	1641.1	1566.65	1679.34	1580.57	1356.32
1416427_PM_at	NM_017367	cyclin I	Ccni	1552.91	1730.55	1768.24	2025.24	1833.52	1538.79	1735.12	1697.94	1545.32	1661.99	1720.34	1856.98	1723.39	1529.32	1518.46	1737.43	1696.89	1735.49	1688	1665.16	1561.25	1668.09	1946.77	1606.14	1525.45	1264.14	1321.74	1361.99	1585.65	1314.39	1255.13	1309.3	1365.87	1398.32	1294.59	1277.77	1173.26	1213.83	1207.37	1286.78	1308.91	1393.33	1418.39	1136.86	1388.74	1355.94
1451470_PM_s_at	BC024899	eukaryotic translation initiation factor 5A	Eif5a	1297.33	1485.85	1267.25	1313.07	1241.22	1415.45	1384.14	1364.66	1385.99	1370.34	1391.87	1620.46	1435.97	1273.57	1664.02	1529.28	1460.12	1466.8	1294.57	1361.17	1277.46	1332	1596.38	1353.77	1293.78	1371.3	1326.34	1044.87	1285.22	1213.06	1576.76	1402.07	1374.94	1492.36	1391.81	1312.08	1573.37	1397.47	1327.89	1621.89	1213.08	1167.89	1164.32	1448.16	1387.4	1354.99
1448222_PM_x_at	NM_007750	cytochrome c oxidase, subunit VIIIa	Cox8a	1786.75	1765.54	1667.88	1523.82	1383.73	1473.62	1348.41	1341.67	1438.59	1431.8	1584.73	1528.91	1408.73	1309.15	1569.19	1407.85	1699.62	1677.41	1713.45	1732.16	1712.51	1743.23	1259.22	1578.91	1646.04	1346.47	1213.18	1280.79	1281.34	1255.16	1144.67	1034.45	1038.13	1042.42	1166.05	972.331	1032.63	1007.27	1118.06	1093.15	1305.24	1242.51	1184.7	1362.68	1182.86	1354.42
1415876_PM_a_at	NM_013765	ribosomal protein S26	Rps26	1429.45	1218.81	1377.13	993.173	1476.9	1653.71	1676.37	1867.19	1711.38	1813.93	1599.65	1538.35	1698.46	1790.34	850.238	1185.5	1035.37	1336.74	1407	1152.89	1377.1	1448.89	978.811	1416.99	1440.38	1349.84	1612.81	1706.95	1248.38	1213.46	2291.04	2876.38	2770.1	2304.73	2261.28	2657.3	2282.13	2450.52	2314.96	1953.16	1699.05	1647.09	1576.74	859.84	1267.14	1350.4
1420830_PM_x_at	NM_011739	tyrosine 3-monooxygenase/tryptophan 5-monooxygenase activation protein, theta polypeptide	Ywhaq	1303	1382.8	1304.95	1364.72	1347.46	1237.49	1099.79	1138.23	992.175	1110.8	1301.69	1077.09	1082.62	1133.11	906.304	1266.65	1386.82	1442.85	1286.01	1005.38	1181.65	1404.47	914.821	1192.63	1229.63	1603.82	1436.98	1447.35	1414.74	1581.34	1027.44	1028.89	1119.48	1234.53	1219.49	1089.83	1040.54	1063.4	968.251	907.665	1488.38	1561.01	1396.63	1089.16	1414.13	1349.59
1454626_PM_at	BM211219	clathrin, heavy polypeptide (Hc)	Cltc	1183.01	1297.17	1142.98	1405.24	1204.66	1191.21	1249.61	1095.44	1088.88	1126.66	1203.08	1234.09	947.179	1176.17	1215.9	1298.86	1357.12	1355.96	1220.03	1314.65	1260.19	1133.9	1157.27	1232.81	1149.7	1292.19	1338.6	1236.69	1306.26	1297.92	1119.65	932.142	990.222	1150.78	1118.5	958.623	1025.44	1029.19	1013.99	1224.03	1113.4	1245.04	1404.44	1115.27	1413.58	1347.05
1455950_PM_x_at	AV172221	ribosomal protein L35	Rpl35	1944.75	1902.77	1637.27	1384.46	1779.45	2146.48	2039.99	2406.79	2260.94	2177.53	2548.59	2131.73	2382.75	2210.22	1317.07	1337.73	1780.64	1850.93	1785.69	1203.82	2064.19	1870.33	1444.27	1881.37	2093.21	1780.93	1786.35	1944.83	1365.49	1853.13	2567.44	3167.4	2788.51	3039.88	2559.96	3035.25	2486.55	2667.25	2249.8	2471.93	1839.74	1662.11	1349.05	900.41	1558.1	1346.47
1417423_PM_at	NM_023168	glutamate receptor, ionotropic, N-methyl D-aspartate-associated protein 1 (glutamate binding)	Grina	1304.35	1379.42	1244.69	1221.33	1128.01	1328.16	1337.49	1369.06	1444.24	1287.12	1040.27	1396.68	1498.48	1289.99	1436.71	1050.88	1330.95	1295.79	1281.85	1317.66	1317.35	1211.2	1306.58	1187.66	1421.15	1394.06	1306.32	1306.08	1266.68	1397.82	1658.44	1487.65	1664.64	1443.76	1607.28	1576.15	1637.14	1552.07	1517.04	1729.84	1391.88	1304.15	1334.69	1064.27	1086.94	1345.02
1448108_PM_at	AK005203	serine incorporator 1	Serinc1	1250.33	1312.78	1167.08	1174.28	1677.51	1155.55	1107.47	1313.51	1058.83	1210.02	1043.96	1068.94	947.865	1382.1	1244.61	935.225	1119.82	1290.69	1199.26	1312.26	1275.45	1263	807.051	1376.97	1137.05	1361.04	1111.39	1299.83	980.456	1104.46	761.022	1001.46	1017.58	967.307	850.365	929.618	862.687	771.776	708.63	764.052	1161.88	1341.58	1329.67	701.815	788.711	1341.27
1438625_PM_s_at	BB249447	cyclin-dependent kinase 16	Cdk16	1484.98	1702.76	1677.51	1426.54	1723.81	1267.94	1474.79	1371.79	1361.55	1512.27	1686.97	1405.19	1551.25	1541.25	1529.57	1224.28	1726.63	1892.99	1631.91	1620.38	1683.94	1602.1	1483.85	1637.92	1470.53	1325.45	1237.83	1353.92	1267.78	1382.57	931.388	1049.46	953.22	990.251	1007.12	975.55	1009.85	935.297	783.136	1104.39	1282.56	1374.49	1498.34	1098.23	1246.25	1338.9
1436016_PM_x_at	BF660710	guanosine diphosphate (GDP) dissociation inhibitor 2	Gdi2	1449.71	1574.23	1438.9	1492.32	1559.61	1582.68	1636.72	1623.18	1591.99	1805.47	1696.93	1484.65	1548.7	1769.01	1737.34	1140.47	1587.6	1611.05	1537.43	1474.7	1407.41	995.571	1373.33	1400.03	1414.41	1680.92	1715.71	1457.69	1559.52	1386.46	1861.19	1956.53	2027.91	1908.8	1688.69	1743.98	1907.06	1816.08	1438.07	1747.23	1229.14	1550.84	1776.26	1195.59	1344.91	1336.67
1432842_PM_s_at	AK012300	predicted gene 2423 /// tyrosine 3-monooxygenase/tryptophan 5-monooxygenase activation protein, theta polypeptide	Gm2423 /// Ywhaq	1424.63	1238.52	1364.98	1384.45	1859.06	1322.76	1197.97	1431.5	1101.43	1554.69	943.632	878.469	1300	1285.61	864.458	871.689	1057.77	1153.92	1307.99	1139.04	1356.2	1374.71	922.743	1412.36	1241.12	1292.83	1752.17	2064.43	1420.87	1437.55	1044.21	1502.38	1276.35	1100.98	1139.95	1292.79	1186.65	1459.39	1239.63	1027.69	1634.78	1879.24	1655.63	1339.9	1158.87	1333.94
1436836_PM_x_at	BB724741	calponin 3, acidic /// similar to calponin 3, acidic	Cnn3 /// LOC100047856	650.771	673.127	673.166	537.584	723.22	1178.75	1219.51	1423.96	1189.98	1224.13	856.209	1107.25	1069.14	1088.71	1223.82	409.961	661.889	861.686	705.97	751.775	665.12	661.848	748.704	727.667	985.542	1168.14	1276.77	1282.13	1148.63	1250.44	2015.76	2226.26	2415.65	2182.57	2058.7	2410.38	2121.8	2325.95	1654.11	2197.15	1190.57	1233.22	1257.64	839.166	897.4	1332.59
1449296_PM_a_at	M58045	2',3'-cyclic nucleotide 3' phosphodiesterase	Cnp	435.632	366.808	402.998	334.831	366.144	333.763	292.167	319.397	361.118	363.753	203.697	222.965	358.591	204.47	299.359	276.945	351.471	410.428	372.431	373.969	336.11	319.858	438.503	372.139	357.496	1331.48	1411.52	1406.45	1242.37	1371.91	568.461	584.073	686.908	783.594	738.517	658.38	580.286	603.399	565.326	567.655	1173.37	1137.72	1226.33	646.66	911.218	1325.77
1416577_PM_a_at	NM_019712	ring-box 1	Rbx1	1087.57	1124.67	1145.16	1113.33	970.653	1142.91	1073.12	1090.1	1241.79	1002.89	1109.72	1184.15	1152.68	1033.27	1388.14	1326.87	1123.47	1233	1179.12	1188.8	1158.34	1167.31	1219.89	1102.71	1175.82	1278.39	1156.65	1163.37	1287.04	1269.73	1363.37	1097.64	1207.7	1233.63	1296.62	1184.17	1340.12	1184.09	1303.54	1496.64	1226.04	1152.57	1194.59	1498.92	1212.63	1324.67
1439375_PM_x_at	AV030922	aldolase A, fructose-bisphosphate	Aldoa	1492.05	1532.85	1516.48	1197.34	1429.77	1426.85	1508.81	1507.73	1445.96	1345.77	1380.58	1541.22	1547.92	1428.87	1746.32	730.857	1662	1616.6	1549.2	1795.3	1682.68	1565.32	1539.61	1541.24	1522.54	1341.81	1303.36	1245.23	1278.45	1223.95	1411.64	1377.12	1426.54	1462.39	1414.3	1417.67	1422.12	1556.77	1226.38	1584.82	1236.67	1214.36	1278.21	1130.62	1070.51	1323.9
1450012_PM_x_at	NM_018871	tyrosine 3-monooxygenase/tryptophan 5-monooxygenase activation protein, gamma polypeptide	Ywhag	988.144	1066.08	1093.75	1053.65	1181.39	904.633	1216.06	1070.22	1050.36	999.037	1002.29	1083.14	1096.18	1101.43	1207.33	1109.86	1176.44	1186.72	1191.7	1271.01	1063.62	1084.82	1040.5	1147.99	957.442	1342.69	1363.97	1224.37	1172.22	1172.89	987.453	944.087	927.221	1070.22	1064.86	982.968	1047.01	1006.65	634.43	1044.31	800.827	1381.73	1474.42	1101.43	1106.75	1320.57
1453008_PM_at	AK009004	TMF1-regulated nuclear protein 1	Trnp1	1481.47	1547.27	1417.14	1564.15	1338.46	1254.83	1271.14	1172.83	1273.63	1253.3	1367.87	1133	1444.55	1282.95	1589.03	1529.33	1652.45	1360.84	1390.69	1394.45	1404.07	1467.15	1504.53	1270	1337.43	1531.18	1235.91	1254.58	1389.01	1456.57	900.764	776.227	812.473	845.675	1018.47	765.132	627.267	723.92	682.356	790.542	1169.02	1161.14	1359.6	1282.93	1253.73	1319.09
1455968_PM_x_at	AA409396	transmembrane emp24 domain trafficking protein 2	Tmed2	1129.39	1217.07	1055.4	1055.7	1182.87	1243.07	1134.94	1363.92	1122.41	1160.73	1339.28	1379.31	1294.29	1213.85	1377.98	1120.29	1213.85	1237.44	1161.1	1243.23	1167.7	1103.49	1112.68	1078.08	1283.3	1165.79	1099.05	1353.88	1271.05	1124.18	1235.65	1487.86	1327.08	1375.15	1190.77	1301.38	1389.21	1393.98	1307.66	1537.75	1134.7	1206.07	1155.61	1172	1422.79	1319.06
1452683_PM_at	AK003892	DnaJ (Hsp40) homolog, subfamily C, member 8	Dnajc8	1133.73	1227.48	1187.8	1004.67	994.596	1116.69	1098.24	1021.66	1223.62	1111.25	1013.97	1151.46	1238.75	1113.5	1260.89	1062.4	1126.53	1111.42	1137.62	1205.56	1222.94	1125.59	1207.99	1176.93	1184.42	1293.74	1222.03	1181.05	1318.08	1191.51	1252.05	1188.85	1306.78	1251.56	1314.1	1118.32	1054.12	1096.65	1245.94	1255.45	1387.47	1208.77	1310.97	1390.1	1205.88	1318.72
1435324_PM_x_at	AI648759	high mobility group box 1	Hmgb1	1440.91	1421.64	1382.69	1260.72	1388.55	1352.77	1249.28	1330.8	1267.54	1314.29	1282.26	1348.69	1148.26	1129.75	1271.27	942.546	1360.72	1482.68	1315.98	1377.05	1361.36	1478.34	1030.68	1306.46	1430.16	1346.75	1486.64	1554.77	1446.24	1378.34	1407.47	1531.14	1435.08	1463.95	1485.64	1500.69	1472.12	1364.72	1359.51	1441.64	1384.13	1371.1	1360.62	1093.63	1252.3	1318.12
1424018_PM_at	U60001	histidine triad nucleotide binding protein 1	Hint1	1076.75	1127.15	1006.32	1063.38	1071.26	1220.71	1148.49	1242.36	1174.24	1141.68	1125.95	1041.45	1128.96	1107.3	1371.97	1258.38	1113.15	1002.87	1144.18	1230.47	1105.33	1041.29	1107.04	1154.83	1122.63	1445.38	1379.6	1375.83	1316.63	1407.46	1268.92	1278.29	1342.43	1280.69	1251.25	1225.07	1212.37	1304.22	1163.02	1446.52	1392.68	1447.7	1448.88	1136.75	1196.77	1317.77
1452133_PM_at	AW106975	ubiquinol-cytochrome c reductase hinge protein	Uqcrh	1245.66	1275.65	1303.37	1144.98	1320.63	1271.95	1215.61	1206.91	1256.19	1285.79	1031.53	1059.21	1288.48	1247.08	1313.58	1039.28	1254	1202.75	1231.61	1353.21	1280.08	1184.16	1062.17	1317.57	1262.53	1279.48	1364.78	1316.18	1370.08	1373.37	1131.53	1244.55	1332.32	1226.62	1235.78	1259.87	990.78	1182.4	1096.99	1242.69	1363.05	1375.22	1487.16	1082.67	1197.27	1317.65
1436993_PM_x_at	BB560492	profilin 2	Pfn2	1295.41	1340.14	1347.95	1340.07	1590.67	1177.58	1206.33	1264.07	1138.27	1279.5	1265.48	1166.11	1398.72	1480.64	1289.29	1012.61	1326.75	1478.18	1292.31	1484.95	1356.77	1407.79	1194.32	1447.41	1265.68	1603.78	1621.6	1611	1359.26	1519.48	1032.15	1091.78	1219.95	1235.21	1075.27	1072.34	1021.88	1047.67	945.418	968.246	1575.94	1604.11	1723.97	1337.77	1136.34	1317.5
1416313_PM_at	NM_019914	myeloid/lymphoid or mixed-lineage leukemia (trithorax homolog, Drosophila); translocated to, 11	Mllt11	1557.55	1554.93	1477.11	1583.83	1584.05	1213.65	1409.38	1151.93	1232.33	1152.81	1565.24	1162.64	1169.11	1379.97	1259.89	1616.47	1406.39	1496.76	1510.37	1470.18	1485.85	1668.22	1346.37	1628.64	1404.94	1453.27	1528.8	1389.59	1334.01	1511.47	855.016	752.12	828.49	996.635	894.034	959.01	806.855	809.569	925.75	848.417	1439.3	1646.22	1335.99	1161.98	1200.09	1316.6
1434641_PM_x_at	AW121511	seizure related 6 homolog like 2	Sez6l2	975.543	877.485	1088.04	989.403	927.462	943.27	931.28	868.73	980.177	880.552	844.318	787.375	1075.81	981.224	989.756	887.965	953.571	908.039	937.652	1000.1	925.479	949.918	997.368	963.22	925.42	1283.42	1166.45	1208.59	1179.51	1295.25	967.775	847.142	837.472	926.274	959.582	929.908	875.651	852.959	937.006	968.554	1218.36	1212.35	1166.32	1214.58	1009.08	1314.33
1423368_PM_at	BI695636	lysosomal-associated protein transmembrane 4A	Laptm4a	781.429	934.443	915.828	1062.3	806.82	1182.25	1285.31	1250.42	1138.89	1651.36	1070.81	1089.79	928.062	705.684	1045.29	1070.44	947.268	955.078	896.601	891.575	751.088	855.41	891.661	799.826	1077.17	803.239	954.308	838.918	1386.94	1070.81	1656.09	1512.38	1518.48	1551.39	1705.83	1292.51	1488.17	1297.35	1601.47	1556.63	936.745	768.104	1066.08	1126.26	1130.18	1313.39
1428212_PM_x_at	BM239931	predicted pseudogene 10191 /// ribosomal protein L31 pseudogene /// predicted gene 7689 /// similar to ribosomal protein L31 /// similar to ribosomal protein L31 /// ribosomal protein L31	Gm10191 /// Gm16382 /// Gm7689 /// LOC638399 /// LOC675018 /// Rpl31	1447.7	1370	1336.56	1572.18	1824.06	1577.34	1553.14	1840.95	1560.61	1787.45	1411.53	1770.16	1773.54	1728.73	1418.19	952.006	1357.22	1223.58	1579.31	1316.95	1568.94	1497.95	1361.77	1496.68	1556.09	1168.95	1471.97	1634.13	1152.51	1223.15	1559.67	1979.17	1853.26	1892.52	1596.46	1924.93	1712.81	1946.88	1683.07	1495.49	1427.23	1329.14	1313.87	733.453	1007.83	1312.16
1451575_PM_a_at	BC016534	similar to diphosphoinositol polyphosphate phosphohydrolase; DIPP /// nudix (nucleotide diphosphate linked moiety X)-type motif 3	LOC100047647 /// Nudt3	1472.22	1475.21	1302.42	1275.07	1253.95	1103.83	1241.29	1126.22	1197.82	1220.69	1339.09	1278.57	1276.06	1078.89	1504.63	1454.35	1461.33	1396.01	1325.73	1411.63	1205.88	1285.92	1602.65	1321.54	1344.76	1508.08	1475.78	1226.15	1590.37	1375.29	1151.05	908.381	1053.28	1025.69	1133.33	927.091	990.552	895.978	1078.37	1011.52	1432.48	1331.56	1347.22	1838.01	1729.84	1311.09
1433822_PM_x_at	AI842295	anaphase-promoting complex subunit 5	Anapc5	1176.66	1235.46	1256.01	1201.17	995.534	1082.2	1148.54	1034.33	1227.28	992.265	1137.09	1243.39	1248.09	1093.7	1477.93	1724.91	1509.58	1194.28	1198.19	1471.74	1319.6	1238.49	1450.72	1188.38	1228.57	1255.49	1020.66	987.478	1273.7	1167.95	1188.38	1015.98	1142.99	1152.74	1232.44	1067.36	1176.74	1116.15	1125.44	1376.1	1161.42	933.251	1112.86	1394.4	1450.46	1309.53
1450957_PM_a_at	BM232298	sequestosome 1	Sqstm1	1091.01	1114.68	1075.37	1105.11	1012.55	1134.25	1171.9	1169.1	1186.98	1132.18	937.519	1192.64	1165.45	934.639	1204.88	1019.68	1106.03	1163.24	1107.57	1170.16	1049.32	1048.4	1226.74	1032.87	1087.67	1304.2	1257.2	1106.93	1307.6	1226.61	1315.28	1154.45	1419.24	1454.79	1431.84	1243.33	1141.47	1216.49	1139.11	1256.22	1295.18	1184.27	1260.4	1358.21	1075.69	1309.35
1452155_PM_a_at	BC027069	DEAD (Asp-Glu-Ala-Asp) box polypeptide 17	Ddx17	1198.85	1155.45	1208.84	1195.54	1119.46	1123.23	1111.84	1040.63	1109.56	1037.47	890.127	1088.53	832.502	1094.88	1117.11	1386.16	1027.37	1184.38	1198.09	1405.3	1109.56	1094.25	955.853	1124.79	1000.8	1173.3	1132.17	1087.7	1018.34	1163.05	1058.62	1025.9	865.516	1071.06	1179.64	978.48	1041.12	953.945	815.596	1147.89	1164.15	1134.33	1301.9	1263.24	1358.08	1309.31
1426689_PM_s_at	BF585357	succinate dehydrogenase complex, subunit A, flavoprotein (Fp)	Sdha	1051.11	1103.59	1048.82	1189.42	1095.25	972.001	908.063	904.767	959.085	959.948	991.065	907.266	908.073	984.567	1214.4	1321.07	1097.92	1085.01	1041.14	1054.43	1008.22	1008.22	1085.16	1026.25	1027.92	1148.01	1080.83	1206.92	1080.41	1118.87	784.069	683.037	784.751	955.195	866.105	813.748	800.588	730.981	725.318	845.426	1173.13	1061.19	1086.17	1029.31	1093.05	1306.58
1423187_PM_at	BF160931	gamma-aminobutyric acid (GABA) A receptor-associated protein-like 2	Gabarapl2	952.695	1005.26	1001.57	1140.4	1015.64	1077.75	885.622	939.053	1042.35	957.708	873.371	860.54	905.141	879.934	1123.8	1199.67	1095.84	1071.98	979.435	1166.97	1044.98	871.278	1097.89	1127.58	997.563	1276.53	1135.37	1098.85	1230.13	1277.43	841.648	727.733	867.09	954.77	922.694	810.958	739.222	852.696	753.272	890.451	1065.66	1079.53	1233.27	1121.27	1311.55	1303.9
1433654_PM_at	AV299787	meningioma expressed antigen 5 (hyaluronidase)	Mgea5	1667.31	1593.92	1480.91	1548.16	1428.88	1322.53	1358.59	1395.09	1254.4	1365.83	1758.5	1358.59	1155.37	1404.08	1482.86	1734.63	1572.09	1652.18	1638.12	1642.58	1458.81	1486.09	1395.08	1401.46	1345.67	1266.51	1368.12	1438.42	1381.65	1307.78	1205.89	1198.56	1089.81	1229.69	1275.51	1107.05	1138.69	989.52	1309.51	1101.22	1496.32	1382.98	1327.27	1160.86	1638.02	1302.07
1454961_PM_at	BM244400	synaptojanin 1	Synj1	1410.89	1401.05	1351.53	1455.73	1266.35	1264.78	1331.74	1241.04	1228.69	1145.55	1454.42	1295.59	1217.9	1236.54	1539.51	1578.84	1488.1	1418.96	1409.54	1398.25	1288.02	1279.11	1370.04	1313.08	1227.58	1202.77	1142.14	1066.16	1318.02	1049.79	827.245	745.822	632.794	795.214	771.552	716.544	725.541	694.447	752.955	898.946	1140.81	1156.45	1299.7	1361.12	1146.6	1301.77
1416020_PM_a_at	NM_007506	ATP synthase, H+ transporting, mitochondrial F0 complex, subunit c1 (subunit 9)	Atp5g1	1154.96	1276.38	1051.89	1181.25	1122.92	1074.19	1107.43	998.338	1005.08	993.57	1151.32	1109.44	1127.65	1000.38	1133.95	977.567	1194.33	1185.35	1205.21	1101.55	1085.17	1137.76	1069.11	1062.91	1010.58	1394.57	1373	1374.81	1510.68	1350.67	1136.34	1050.21	1006.44	1078.54	1173.88	1012.42	1178.57	1035.84	1162.52	1108.05	1361.76	1283.46	1340.76	1601.22	1410.22	1300.51
1420760_PM_s_at	NM_008681	N-myc downstream regulated gene 1	Ndrg1	407.696	434.567	426.835	487.47	430.352	433.036	438.459	359.452	355.099	343.016	432.346	415.751	464.679	426.249	543.944	683.643	521.075	443.295	415.194	407.919	358.867	473.304	599.956	415.461	438.785	1259.3	1169.77	1126.72	1359	1343.59	887.505	896.245	847.455	870.818	910.13	852.791	811.351	730.653	758.039	924.243	1304.91	1047.91	1120.71	1337.02	1114.26	1299.78
1416669_PM_s_at	NM_013608	nascent polypeptide-associated complex alpha polypeptide	Naca	810.847	1104.81	1016.06	1135.09	945.862	1016.12	1133.11	1167.18	1071.22	1098.49	947.637	1204.67	735.949	1202.9	1132.81	1228.17	1131.78	1212.12	904.12	1000.17	1013.42	894.147	777.629	1180.21	1014.82	1175.07	1224.66	1157.84	1246.28	1211.95	1364	1428.63	1466.46	1504.02	1362.19	1400.55	1325.62	1409.2	1171.53	1231.16	1056.04	936.086	1221.09	1431.39	1563.55	1299.7
1423853_PM_at	BC004791	RIKEN cDNA 6330527O06 gene	6330527O06Rik	842.731	822.118	683.552	762.518	709.248	460.161	657.697	605.582	465.874	641.041	655.717	505.671	611.077	554.864	664.768	478.621	827.095	709.388	679.418	784.232	584.926	793.455	665.28	713.19	611.344	1189.91	1213.04	1175.98	1020.44	1241.7	852.03	794.734	814.99	841.057	857.208	859.865	823.213	694.456	694.326	801.154	1240.38	1255.33	1260.66	964.473	1203.07	1299.65
1433720_PM_s_at	AI647775	coiled-coil-helix-coiled-coil-helix domain containing 10	Chchd10	1303.15	1284.97	1304.81	1190.19	1382.77	1326.29	1158.26	1175.72	1115.81	1234.51	1156.39	1179.44	1540.83	1270.22	1140.15	938.996	1351.65	1337.36	1294.35	1362.98	1284.56	1385.23	1519.89	1217.12	1262.5	1155.67	1254.64	1344.43	1211.17	1156	874.237	903.768	1031.83	1014.18	967.841	992.827	842.212	856.362	878.983	826.27	1324.2	1232.79	1225.72	1151.94	1108.46	1298.81
1416209_PM_at	NM_008133	glutamate dehydrogenase 1	Glud1	859.154	877.232	894.33	892.164	973.105	844.942	844.102	785.745	802.38	848.514	568.945	844.55	852.9	760.138	745.033	721.004	881.675	891.996	925.778	871.009	883.446	895.873	678.944	821.029	768.762	1345.04	1432.02	1465.49	1325.41	1366.15	897.586	888.435	880.472	934.802	941.235	819.006	738.158	768.169	858.246	788.595	1489.46	1296.1	1361.84	1078.1	946.363	1298.19
1429315_PM_at	AK018343	synaptotagmin XI	Syt11	1013.45	1052.21	1005.59	887.168	929.133	910.822	1013.6	891.746	983.925	941.626	939.313	967.612	1138.76	1005.59	982.546	775.694	960.529	1012.73	922.455	1050.96	1021.02	1054.73	981.183	1081.81	1073.41	1299.03	1283.42	1334.51	1129.42	1139.07	762.101	748.84	870.096	797.381	849.781	913.952	826.983	828.135	689.525	782.214	1301.25	1224.3	1172.35	1083.95	919.251	1297.61
1417411_PM_at	NM_021432	nucleosome assembly protein 1-like 5	Nap1l5	1186.96	863.782	1151.56	1088.17	1181.16	1188.38	977.057	1142.38	929.675	1247.02	1014.9	816.081	1130.02	1114.29	764.922	1040.21	1055.12	934.145	1218.88	975.675	1155.28	1275.18	1092.41	1206.37	1166.46	1285.47	1564.56	1695.23	1186.16	1072.69	1010.87	1273.61	1081.25	1044.39	1016.59	1153.96	1079.11	971.868	1121.76	885.77	1487.37	1617.69	1352.58	865.072	1184.04	1295.15
1426257_PM_a_at	BC008612	seryl-aminoacyl-tRNA synthetase	Sars	968.697	809.132	944.325	851.48	886.373	983.073	897.618	955.203	968.412	1069.4	934.988	712.204	1094.09	776.502	859.6	913.106	1003.91	829.145	958.379	971.969	993.629	915.973	1070.19	874.756	983.995	1083.8	1214.43	1261.01	1399.14	1299.41	1214.91	1250.12	1384.95	984.745	1225.01	1374.84	1048.84	1117.5	1060.27	1066.16	1189.5	1288.71	1193.18	1048.84	1447.98	1294.64
1419650_PM_at	NM_011767	zinc finger RNA binding protein	Zfr	1593.09	1831.24	1755.99	1902.36	1653.1	1604.1	1651.34	1708.07	1494.1	1706.01	1832.33	1715.29	1526.25	1646.53	1965.22	2072.78	1680.28	1662.62	1817.36	1726.23	1585.93	1777.32	1823.45	1640.76	1635.56	1220.73	1352.13	1337.72	1278.09	1306.61	1006.49	1090.04	1059.39	1210.93	1193.94	1000.78	1086.57	998.361	1036.79	1143.62	1384.22	1566.62	1464.68	1414.96	1657.22	1292.11
1433786_PM_x_at	AI596986	small EDRK-rich factor 2	Serf2	1150.73	1169.74	1093.51	1186.89	1066.96	1236.58	1177.22	1087.21	1233.14	1140.04	1257.16	1163.67	1205.29	1174.63	1433.69	1067.4	1199.09	1000.65	1106.66	1113.1	1156.8	1190.32	1079.91	1075.46	1189.51	1205.94	1056.84	1095.56	1242.91	1135.11	1543.09	1489.34	1509.93	1501.81	1511.19	1595.9	1725.88	1612.61	1643.36	1792.85	1134.21	993.835	919.654	1257.31	1077.81	1290.88
1450894_PM_a_at	C76671	adaptor protein complex AP-2, mu1	Ap2m1	1848.83	1671.36	1953.14	1734.94	1934.52	1607.1	1666.04	1728.77	1647.36	1737.9	1646.56	1488.63	1857.6	1752.53	1615.38	1494.26	1525.16	1676	1783.17	1493.51	1691.97	1877.73	1797.99	1732.55	1680.84	1310.41	1399.46	1509.03	1380.16	1278.48	1212.44	1167.94	1226.57	1188.08	1156.02	1303.16	1206.12	1379.46	1360.15	1281.21	1530.28	1505.61	1316.72	1289.13	1242.62	1290.66
1448934_PM_at	NM_024197	NADH dehydrogenase (ubiquinone) 1 alpha subcomplex 10	Ndufa10	995.633	1045.67	920.043	950.069	990.746	858.376	931.77	799.329	896.872	876.265	838.6	1014.95	1028.06	1001.51	1012.48	806.759	1027.54	1132.56	936.509	1084.56	952.994	955.596	1204.58	1010.15	868.593	1240.74	1240.28	1064.72	1265.76	1084.98	937.216	942.012	897.382	937.551	926.945	881.508	912.235	854.611	871.69	867.741	1189.23	1099.74	1215.97	1364.55	1099.76	1290.37
1449404_PM_at	AK012196	phosphatidylinositol-5-phosphate 4-kinase, type II, alpha	Pip4k2a	625.196	532.734	525.847	543.05	499.403	604.655	483.365	463.65	553.588	540.94	562.524	555.902	559.102	640.464	632.355	505.008	594.988	591.895	560.677	564.347	507.155	559.246	552.472	530.93	498.596	1368.1	1449.56	1401.2	1338.82	1303.38	997.754	949.482	980.316	1027.37	946.566	826.232	832.91	718.537	795.921	985.623	1329.56	1298.27	1242.45	1022.25	1189.58	1285.75
1422589_PM_at	NM_009001	RAB3A, member RAS oncogene family	Rab3a	1402.55	1463.27	1335.03	1623.74	1347.31	1242.64	1220.57	1153.16	1168.96	1329.55	1264.33	1298.21	1332.51	1236.59	1329.62	1432	1507.19	1443.96	1421.18	1469.11	1349.94	1381.14	1591.29	1272.13	1310.3	1416.11	1315.81	1266.78	1345.2	1260.07	776.741	696.321	817.533	864.405	888.938	706.845	752.931	698.879	814.343	831.525	1385.55	1277.87	1296.28	1456.47	1513.98	1285.71
1433591_PM_at	BF148071	protein phosphatase 3, regulatory subunit B, alpha isoform (calcineurin B, type I)	Ppp3r1	2332.91	1815.16	1886.35	2183.36	2090.04	1852.11	1862.11	2009.65	1672.86	2070.38	2083.62	1770.79	1796.62	1697.73	1730.65	1268.06	1903.3	1815.55	2073.59	1970.66	2040.63	2098.26	1725.43	1897.47	1901.44	1210.38	1329.67	1516.8	1145.93	1161.93	1057.67	942.041	949.447	881.328	1042.55	1055.33	988.178	920.481	945.129	921.809	1419.55	1373.84	1221.72	957.324	1040.72	1284.39
1427320_PM_at	BB316578	coatomer protein complex, subunit gamma 2, antisense 2	Copg2as2	893.367	1171.36	1022.09	1238.49	1114.85	672.169	847.196	736.97	696.093	826.334	849.615	817.746	487.574	903.549	858.722	1071.25	1130.85	1192.46	1152.74	1016.1	1110.33	850.057	702.896	1119.13	960.675	1204.44	1196.33	1315.98	1176.81	1189.94	515.131	640.906	370.266	766.028	630.071	632.355	661.413	563.16	564.144	640.034	1143.07	1324.92	1334.5	1328.85	1032.84	1284.3
1434823_PM_x_at	AV012102	myeloma overexpressed 2	Myeov2	1050.61	1156.85	1018.81	1028.13	1039.25	913.949	1010.38	974.192	973.569	940.28	814.736	839.718	972.102	1063.72	1173.75	727.555	1046.33	986.7	999.097	1042.57	999.452	958.791	881.11	1026.56	1015.18	1312.68	1196.01	1292.07	1499.63	1369.95	987.977	1239.42	1271.61	1079.74	1145.15	1195.86	1107.1	1291.97	949.588	1219.64	1191.55	1175.13	1351.48	1083.89	1079.74	1281.66
1438091_PM_a_at	AV003424	H2A histone family, member Z pseudogene /// H2A histone family, member Z	Gm6722 /// H2afz	1623.04	1616.09	1494.55	1630.41	1355.64	1381.39	1471.23	1543.77	1458.39	1402.44	1730.99	1720.94	1641.16	1468.63	1770.48	1626.54	1596.79	1657.93	1460.07	1524.76	1637.84	1548.19	1748.46	1322.52	1408.51	1345.23	1254.58	1276.29	1436.48	1551.2	1670.16	1595.41	1762.37	1640.54	1735.31	1510.41	1551.64	1483.82	1463.92	1545.53	1304.03	1263.06	1304.21	1261.13	1566.81	1281.49
1421425_PM_a_at	NM_030598	regulator of calcineurin 2	Rcan2	987.07	851.416	1001.81	1111.63	1007.56	1033.97	986.82	941.193	1012.95	1057.13	869.737	754.084	1003.37	1099.1	981.665	1343.13	978.11	947.777	924.416	983.126	993.674	966.994	959.234	1174.11	946.223	1276.86	1400.55	1426.66	1098.03	1378.42	902.616	788.557	906.519	1010.71	890.037	785.059	727.883	836.379	672.321	820.48	1308.25	1477.88	1490.3	1233.18	1331.69	1280.52
1438688_PM_at	BG915272	serine/arginine repetitive matrix 2	Srrm2	1291.52	1260.31	1385.15	1320.44	1229.01	1286.38	1400.16	1300.31	1198.07	1137.36	1010.8	1228.4	1344.03	1190.19	1304.99	1251.16	1405.7	1191.21	1402.45	1473.95	1314.13	1524.37	1479.35	1229.99	1328.1	1012.29	1198.02	1027.53	1185.61	1038.5	1052.23	1148.65	881.169	995.825	1035.24	1032.44	1094.32	1062.19	961.876	1142.9	1131.9	1119.42	1146.54	1043.38	1180.41	1279.41
1422576_PM_at	NM_016843	ataxin 10	Atxn10	1046.33	1093.09	1063.91	1257.23	1132.19	1014.15	1100.08	972.347	954.865	1093.68	844.287	1053.19	905.373	937.006	1218.38	856.514	1155.94	1112.63	1125.92	1181.32	981.52	887.16	1014.75	1003.57	1003.8	1345.4	1187.43	1170.06	1357.7	1391.6	1008.73	861.789	903.608	1056.86	1012.57	915.83	800.05	851.723	867.353	1028.33	1073.31	1068.75	1398.57	1336.96	1158.41	1278.14
1448732_PM_at	M14222	cathepsin B	Ctsb	603.373	861.645	753.288	857.405	802.45	1272.55	1294.73	1320.41	1548.48	1341.92	897.381	1353.12	1068.75	941.414	1375.98	690.332	890.064	892.529	779.963	902.872	664.741	687.199	822.198	780.889	812.535	1108.89	1013.81	963.863	1042.86	1075.71	2858.31	2445.85	2626.42	3020.18	2458.23	2392.39	2893.03	3139.37	2287.68	2447.66	936.265	916.679	1101.64	1196.69	929.091	1277.93
1416455_PM_a_at	NM_009964	crystallin, alpha B	Cryab	455.692	507.255	494.44	434.629	554.185	665.898	593.718	554.195	677.067	693.134	429.245	418.926	454.492	518.259	621.265	519.024	403.282	594.496	531.69	557.498	465.592	434.606	632.841	472.88	642.642	1363.69	1396.26	1391.38	1329.71	1216.97	1224.82	1148.58	1356.46	1449.18	1154.54	1325.76	1048.23	1090.42	938.795	1195.48	1405.56	1313.79	1480.1	1191.93	1338.52	1277.5
1436263_PM_at	AI839848	myelin-associated oligodendrocytic basic protein	Mobp	437.82	403.145	396.978	416.403	385.507	343.801	359.529	335.476	378.324	345.818	399.381	368.89	428.304	466.617	457.798	483.171	413.669	372.535	421.183	325.267	360.656	377.302	491.923	441.819	356.905	1268.81	1070.81	1148.94	1432.46	1412.06	775.817	658.168	658.075	721.651	791.108	809.786	943.58	777.95	1127.95	1265.07	1239.05	1137.23	1084.21	854.85	1095.87	1277.33
1448991_PM_a_at	BC018383	internexin neuronal intermediate filament protein, alpha /// similar to Ina protein	Ina /// LOC100047943	1009.07	1060.23	1141.95	1254.58	1283.85	997.238	1038.85	1024.3	1107.78	1003.93	1079.54	922.013	1073.7	1191.35	945.609	1098.53	1114.12	998.648	1013.24	948.919	1013.36	1131.3	1390.07	1099.22	973.294	1252.88	1243.7	1392.59	1273.07	1393.73	792.184	867.584	755.559	873.769	880.935	778.195	801.204	803.39	896.729	746.478	1345.57	1278.67	1376.6	1304.03	1371.23	1272.25
1420621_PM_a_at	NM_007471	amyloid beta (A4) precursor protein	App	1158.44	1075.98	1121.16	1227.29	1161.65	1042.11	1041.14	1031.15	958.21	1051.33	886.502	802.19	983.218	754.807	1023.09	1089.19	1107.82	1057.56	1132.62	1092.54	1045.78	1091.12	1000.28	1078.72	1002.75	1126.48	1220.05	1295.74	1254.1	1230.07	959.436	1002.86	921.794	1001.51	1019.82	1040.17	842.771	936.891	969.013	947.684	1247.67	1144.91	1184.62	1003.42	1157.28	1270.58
1455348_PM_x_at	AA690930	predicted gene 13841 /// predicted gene 5561 /// predicted gene 6344 /// similar to ribosomal protein /// ribosomal protein L29	Gm13841 /// Gm5561 /// Gm6344 /// LOC100044494 /// Rpl29	1501.58	1394.11	1436.91	1255.03	1502.53	1554.4	1621.46	1624.25	1654.14	1447.67	1496.95	1402.07	1523.42	1657.86	1721.18	1249.3	1303.85	1316.83	1327.68	1393.54	1570.03	1454.56	1173.98	1435.75	1547.85	1085.74	1112.75	1221.1	1087.46	1115.35	1761.51	1910.55	2227.5	1660.57	1771.67	1992.5	1947.78	2069.36	1599.5	1836.96	1256.06	1167.34	1152.47	1041.05	956.399	1270.56
1438640_PM_x_at	AV305101	phosphoglycerate kinase 1	Pgk1	1085.81	881.979	1256.67	1231.31	1046.11	1158.71	1123.99	1078.76	1264.54	1012.37	886.049	916.561	1006.49	1045.92	957.449	1035.71	1052.29	959.574	1017.84	1206.96	1133.15	1163.29	869.462	1142.63	1222.72	1215.57	1116.94	1189.63	982.177	1281.09	1370.24	1214.71	1688.76	1239.32	1309.08	1524.26	1312	1651.03	1237.38	1283.34	1264.01	1235.04	1114.56	1288.09	958.638	1270.17
1434096_PM_at	BB283443	solute carrier family 4 (anion exchanger), member 4	Slc4a4	915.229	826.557	884.645	874.34	958.224	901.829	665.576	719.143	787.935	852.727	751.128	694.837	900.742	899.459	793.208	719.542	811.198	789.353	906.531	760.909	1037.08	891.291	970.825	917.937	844.75	1188.34	1394.89	1397	1259.27	1130.08	709.878	760.805	674.446	887.964	849.32	696.929	621.066	625.163	711.339	639.177	1366.25	1367.53	1348.19	1117.04	1098.7	1269.97
1451988_PM_s_at	BC011429	chromatin modifying protein 4B /// similar to zinc finger protein 341	Chmp4b /// LOC674706	1151.14	1137.12	1139.89	999.069	1199.68	1138.84	1146.13	1155.48	1136.42	1227.87	1046.36	809.394	1300.49	1166.02	972.098	893.423	1049.22	1058.66	1157.39	1064.27	1066.42	1016.85	993.234	1126.81	1182.98	1338.61	1300.42	1362.41	1053.37	1269.85	1103.3	1146.8	1243.37	1264.64	1166.77	1183.36	1040.34	1141.57	927.573	1035.44	1289.19	1366.23	1306.97	891.767	902.078	1266.61
1460590_PM_s_at	BB422130	predicted gene 13819 /// predicted gene 2423 /// tyrosine 3-monooxygenase/tryptophan 5-monooxygenase activation protein, theta polypeptide	Gm13819 /// Gm2423 /// Ywhaq	1124.13	1090	1141.59	1034.67	1309.16	1078.75	989.644	1097.69	912.053	1040.12	1043.55	948.291	973.295	1109	717.51	1126.67	1038.84	1189	1139.17	1100.43	1153.46	1242.54	779.616	1171.13	1035.88	1167.24	1337.81	1473.43	1154.6	1156.24	792.706	1063.6	927.073	1036.09	984.404	1042.22	996.23	872.186	950.378	778.217	1344.82	1381.17	1203.4	839.029	781.382	1265.76
1455767_PM_x_at	AV005827	ribosomal protein L21	Rpl21	1565.24	1617.98	1483.88	1177.45	1473.54	1666.28	1615.33	1690.45	1607.76	1900.57	1936.5	1731.02	1585.33	1929.88	909.119	1051.24	1585.56	1633.97	1615.64	1331.06	1636.08	1669.34	1212.34	1494.27	1671.54	1437.21	1621.54	1644.45	1169.97	1496.98	1776.71	2146.53	2185.87	2106.79	1732.48	2001.32	1790.78	1839.98	1860.7	1507.65	1607.37	1572.56	1647.22	1102.26	1321.77	1265.33
1448258_PM_a_at	NM_026911	signal peptidase complex subunit 1 homolog (S. cerevisiae)	Spcs1	1077.66	1046.32	1042.51	1100.66	1258.34	1266.93	1049.44	1057.53	1018.72	1295.45	1076.97	943.524	1026.04	1145.16	1263.78	885.728	1142.62	1150.38	1095.66	1129.81	1019.15	1065.67	1105.74	1184.41	1088.05	1339.3	1465.6	1509.42	1399.32	1165.21	1247.36	1402.88	1423.73	1378.36	1279.42	1469.32	1312.55	1514.26	1334.78	1309.71	1365.05	1361.12	1420.19	1261.1	1294.57	1264.56
1426010_PM_a_at	AF177146	erythrocyte protein band 4.1-like 3	Epb4.1l3	545.556	542.541	519.589	489.525	601.878	513.347	456.789	410.199	389.354	439.388	414.033	420.422	458.162	287.185	398.974	394.084	537.668	550.08	601.035	555.656	493.382	565.081	471.751	463.955	493.8	1334.6	1328.46	1302.61	1394.05	1270.23	686.245	568.151	592.354	690.455	783	668.63	602.312	627.189	682.945	735.733	1282.44	1300.48	1268.05	1117.26	1296.28	1261.06
1448808_PM_a_at	NM_008705	non-metastatic cells 2, protein (NM23B) expressed in	Nme2	1155.17	1210.11	1133.88	1261.87	1047.08	1356.11	1389.93	1447.94	1494.09	1471	1367.02	1495.16	1327.75	1254.92	1699.38	1064.83	1214.92	1160.76	1093.29	1060.54	1155.36	1128.5	1368.56	1153.64	1320.66	1318.47	1179.53	1189.79	1382.66	1270.91	1996.34	1923.04	1903.75	2016.88	1845.25	2024.28	2277.73	1979.6	2243.81	2264.42	1105.26	1158.88	1210.94	1144.32	1203.57	1260.28
1451230_PM_a_at	BC007478	WW domain binding protein 5	Wbp5	1351.93	1318.15	1254.4	1299.67	1144.69	1345.81	1353.8	1388.61	1278.9	1283.43	1536.64	1390.14	1098.8	1176.95	1245.21	1328.85	1289.52	1451.23	1290.36	1369.48	1361.25	1473.04	1117.51	1339.08	1388.59	1164.73	1270.81	1214.12	1145.04	1260.09	1330.56	1228.22	1240.87	1315.12	1217.38	1216.6	1359.44	1307.92	1136.07	1332.16	1280.93	1260.09	1233.73	1165.46	1382.67	1258.96
1433535_PM_x_at	AV172084	chaperonin containing Tcp1, subunit 2 (beta)	Cct2	1076.18	998.113	993.647	1099.48	1053.61	963.858	1123.53	1104.13	1036.57	1091.21	1099.48	954.255	1054.11	1088.51	1045.51	766.05	970.153	968.645	1093.37	1055.04	1002.5	1043.93	869.021	1005.65	1036.52	1267.95	1116.71	1211.04	1303.68	1216.78	1148.9	1267.15	1221.14	1312.47	1185.4	1267.73	1349.27	1189.61	1077.27	1078.71	972.192	1207.63	1407.82	759.475	894.604	1258.42
1428842_PM_a_at	BI407690	nerve growth factor receptor (TNFRSF16) associated protein 1	Ngfrap1	1104.34	1133.23	1205.65	1212.41	1136.06	1133.23	1107.38	1058.99	1098.32	1142.6	1153.99	997.62	1166.93	1028.44	1136.35	1154.5	1167.47	1195.51	1202.6	1105.98	1216.88	1175.7	1223.33	1225.03	1135.19	1168.93	1199.76	1338.04	1457.48	1235.02	790.339	838.294	897.733	840.323	817.852	787.661	745.702	852.93	761.272	804.236	1288.75	1147.86	1346.64	1082.54	1256.92	1257.63
1426401_PM_at	BQ173889	protein phosphatase 3, catalytic subunit, alpha isoform	Ppp3ca	1694.89	1967.48	1988.84	1875.41	2161.17	1692.5	1900.23	1768.87	1664.56	1679.54	1508.73	1771.22	1737.25	1830.4	1948.43	1506.45	1854.84	1792.63	1777.15	1821.98	2084.49	1988.34	1621.74	2020.24	1757.99	1153.88	1084.69	1181.79	1120.29	1069.24	879.749	785.498	847.719	885.539	874.626	838.545	760.565	861.888	745.78	803.846	1207.05	1236.65	1319.77	1056.98	970.07	1257.03
1419545_PM_a_at	AA987147	ATPase, H+ transporting, lysosomal V1 subunit C1	Atp6v1c1	1191.41	1052.27	1285.29	1058.81	1248.99	1062.2	1172.1	1151.81	1068.53	1261.07	1056.16	1066.42	1053.14	1116.61	1163.16	665.306	1150	1312.6	1191.64	1407.79	1172.68	1098.4	934.77	1261.76	1111.17	1140.73	1326.64	1155.48	823.261	940.994	1005.96	1071.36	1028.09	1006.82	1023.11	999.445	980.978	922.2	743.387	956.562	967.339	1423.99	1449.32	632.928	877.281	1257
1456497_PM_x_at	BI900577	ribosomal protein S10	Rps10	863.854	1371.59	994.799	1073.97	1096.4	1515.33	1569.5	1506.5	1536.28	1395.75	1327.2	1683	1403	1541.26	1387.92	953.479	1242.14	1340.6	1091.98	1158.47	1358.77	1266.73	1372.73	1260.8	1294.73	1292.99	1191.63	1172.1	1281.51	1127.19	1893.63	1908.58	2193.19	2241.42	1696.61	1866.48	1881.84	1892.04	1507.97	1726.53	1157.97	1223.67	1239.46	817.747	1474.77	1255.55
1425742_PM_a_at	AF201285	TSC22 domain family, member 1	Tsc22d1	1415.84	1492.94	1426.32	1359.26	1578.12	1445.63	1414	1432.73	1144.74	1262.31	1343.05	1637.34	1402.58	1484.28	1369.58	794.276	1454.52	1499.69	1404.28	1485.26	1401.99	1606.53	1276.56	1521.09	1355.53	1239.51	1274.31	1271.41	1269.88	1362.52	967.663	948.103	898.253	971.825	958.829	1016.61	1045.14	931.433	876.16	1128.17	1306.89	1216.88	1294.28	947.188	795.921	1250.85
1418002_PM_at	NM_025933	HIG1 domain family, member 2A	Higd2a	1203.72	1143.19	1268.96	1259.82	1206.84	1142.99	1075.88	1082.97	1131.06	1181.3	1179.68	1180.3	1239	1176.39	1210.97	1150.99	1199.91	1258.11	1189.41	1256.4	1192.63	1195.55	1337.83	1193.1	1180.94	1245.33	1250.36	1281.41	1195.41	1117.84	1010.26	961.547	947.938	1044.59	949.547	1049.71	967.387	910.546	945.329	1059.58	1257.22	1274.84	1269.27	1230.74	1312.93	1249.18
1435738_PM_x_at	AA271358	small EDRK-rich factor 2	Serf2	1122.61	1180.76	1148.88	1182.16	985.27	1251.08	1220.42	1131.45	1320.28	1184.05	1176.52	1239.94	1121.15	1063.92	1345.37	1220.3	1226.49	1020.72	1059.63	1134.21	1156.34	1158.62	1078.48	1056.22	1266.19	1209.93	1060.32	1199.02	1214.91	1265.98	1695.13	1527.4	1763.44	1658.82	1692.99	1630.31	1871.3	1750.98	1638.46	1898.63	1159.7	996.135	1025.09	1344.92	1363.18	1245.07
1435414_PM_s_at	BF322032	dynactin 1	Dctn1	1347.99	1278.79	1309.37	1325.87	1184.04	1194.11	1156.03	1070.05	1217.16	1137.19	1319.57	1212.06	1405.09	1197.37	1401.58	1283.75	1408.53	1328.92	1345.93	1412.36	1223.89	1389.02	1567	1224.04	1248.28	1336.6	1227.59	1131.69	1397.58	1247.15	950.634	816.24	734.47	887.955	1020.38	810.213	926.18	844.293	820.862	1022.01	1325.35	1162.76	1090.15	1284.2	1276.93	1244.18
1452206_PM_at	AK005273	succinate-Coenzyme A ligase, ADP-forming, beta subunit	Sucla2	952.694	1080.31	1018.82	955.456	1025.7	961.146	884.7	887.579	821.571	856.241	886.391	896.028	722.194	913.469	936.673	776.523	1021.21	975.285	950.854	1184.4	909.562	801.23	835.107	939.872	820.28	1446.41	1320.71	1292.79	1362.13	1355.69	980.866	903.609	1058.77	1095.71	1055.79	968.816	888.558	902.532	689.162	927.84	918.051	1174.75	1376.25	946.471	1200.49	1241.06
1416850_PM_s_at	NM_134007	CDGSH iron sulfur domain 1	Cisd1	1114.71	1191.22	1101.41	1048.82	1100.58	986.752	1047.02	993.65	1088.94	955.512	964.243	1149.66	1034.36	1087.98	1078.96	1041.81	1064.45	1133.65	1094.91	1199.45	1102.56	1110.47	1213.27	1141	1072.31	1326.06	1314.48	1118.15	1349.37	1355.32	890.384	803.933	940.825	1032.5	1042.37	900.177	888.827	902.098	885.014	892.093	1302.27	1243.9	1191.87	1405	1153.88	1241
1426345_PM_at	BB005298	prolyl endopeptidase-like	Prepl	1201.76	1093.4	1198.48	1186.12	1335.18	1089.37	1051.02	1036.91	1019.49	966.604	1191.14	1104.57	1075.07	1067.03	1145.5	1195.02	1214.63	1070.1	1280.26	1087.02	1213.59	1254.4	1049.48	1289.19	1103.01	1228.6	1328.48	1327.62	1300.73	1180.65	851.984	888.252	829.411	928.884	943.549	869.727	827.927	756.903	700.66	834.471	1337.95	1301.1	1363.44	1067.92	1317.58	1240.35
1452167_PM_at	BC019936	RIKEN cDNA 2810407C02 gene	2810407C02Rik	1245.9	1035.5	1155.61	1109.37	1164.4	1251.78	1187.92	1202.62	1087.75	1355.27	1322.55	1269.47	1013.76	1155.47	1162.31	1428.44	1178	1281.15	1287.4	1055.53	1135.03	1163.08	1188.54	1181.55	1217.97	1323.38	1527.68	1263.19	1273.98	1138.22	1078.73	1162.45	1222.2	1273.57	1200.63	1179.32	1299.08	1170.21	1320.32	1222.2	1440.75	1379.97	1424.39	761.045	1710.12	1239.36
1415672_PM_at	NM_020585	golgi autoantigen, golgin subfamily a, 7	Golga7	510.805	536.585	630.405	619.102	669.056	453.06	624.53	616.46	549.488	528.718	456.28	478.098	537.678	661.691	555.421	668.72	561.36	638.411	602.921	640.626	605.25	555.917	663.491	666.797	599.363	1080.62	897.252	1187.93	1012.49	1125.13	741.12	802.839	908.06	792.581	774.21	782.087	736.952	722.236	580.369	679.265	817.871	952.29	1173.66	957.681	1022.72	1238.91
1448260_PM_at	NM_011670	ubiquitin carboxy-terminal hydrolase L1	Uchl1	977.929	1038.37	955.32	934.372	998.258	927.231	994.144	896.935	884.814	834.278	943.222	957.922	971.44	997.543	1081.13	832.297	1052.46	1051.12	1044.93	1040.63	973.048	963.459	1068.68	1025.06	946.564	1323.61	1306.72	1108.79	1222.72	1195.71	728.52	689.846	684.172	758.601	797.625	803.735	757.603	752.597	625.028	763.011	1280.14	1202.91	1232.97	825.51	1216.66	1237.84
1451070_PM_at	BC013758	guanosine diphosphate (GDP) dissociation inhibitor 1	Gdi1	1107.42	1323.9	1229.21	1356.34	1324.34	974.063	1049.53	957.683	1072.85	1015.55	989.373	976.987	936.134	1106.31	1272.54	1071.92	1310.29	1205.11	1230.09	1384.55	1208.2	1139.02	1019.61	1308.48	1121.03	1185.59	1103.9	1123.45	1178.55	1269.53	775.85	710.324	749.387	899.038	892.462	809.266	773.315	759.505	700.904	940.658	1000.19	1100.84	1160.44	1085.61	1021.46	1237.06
1423565_PM_at	BM207712	phosphoribosylaminoimidazole carboxylase, phosphoribosylaminoribosylaminoimidazole, succinocarboxamide synthetase	Paics	760.646	846.185	697.701	715.794	637.011	752.809	755.466	683.12	781.025	718.234	748.029	758.963	656.625	702.519	937.528	911.588	848.583	881.827	764.555	708.792	737.045	763.47	800.043	744.702	739.316	981.291	921.557	941.31	1042.58	1075.37	1009.45	786.254	928.014	1035.05	987.692	809.368	861.873	926.862	812.308	1016.95	916.098	918.015	949.582	1039.19	1090.51	1236.96
1433924_PM_at	BM200248	paternally expressed 3	Peg3	1244.89	889.42	1150.17	879.797	1253.17	1176.03	1022.92	1004.72	1042.62	1036.65	937.717	945.893	1099.76	1127.14	824.729	792.996	881.232	1028.17	1245.94	1135.8	1203.92	1206.64	890.082	1206.91	1091.15	1197.77	1401.01	1389.47	1080.79	1106.62	747.177	948.509	845.251	1027.02	884.757	1043.5	974.543	958.553	795.975	702.547	1460.87	1565.19	1518.59	900.558	839.508	1234.98
1452646_PM_at	AK003956	transformation related protein 53 inducible nuclear protein 2	Trp53inp2	511.245	607.224	548.087	630.898	642.949	575.118	554.506	494.172	570.331	539.861	492.731	594.423	488.935	659.1	668.459	437.371	582.193	641.817	564.249	616.39	518.749	570.751	681.618	573.129	522.69	1319.91	1025.78	1175.31	1225.84	1159.09	1143.32	1046.79	926.329	1061.71	1162.45	1354.61	1481.07	1150.84	1105.96	1383.13	1125.26	1058.11	1071.1	1148.28	1147.25	1233.92
1424821_PM_at	BC026372	similar to Nedd4 WW domain-binding protein 5 /// Nedd4 family interacting protein 1	LOC100046168 /// Ndfip1	1321.45	1361.56	1481.97	1233.28	1735.21	1299.17	1328.86	1430.25	1200.27	1389.63	1366.32	1231.29	1457.37	1368.34	1319.06	989.793	1321.45	1467.73	1437.2	1261.41	1338.38	1448.54	1390.84	1408.76	1218.98	1336.93	1338.16	1610.51	1089.3	1313.28	1083.56	1240.39	1146.36	1208.99	1143.63	1156.43	1120.98	1154.67	977.449	975.409	1455.06	1423.12	1578.8	1322.56	1059.19	1232.69
1438251_PM_x_at	BB559067	HtrA serine peptidase 1	Htra1	784.793	929.525	804.407	676.197	957.784	1088.12	1252.43	1116.47	1042.7	927.305	966.192	1373.83	1134.29	1246.6	1443.15	956.097	975.323	1138.84	973.491	1116.19	896.862	808.829	1037.96	1124.83	1074.16	1301.32	1117.52	1085.42	1196.66	1303.41	1341.21	1221.32	1250.34	1306.72	1236.39	1035.35	1360.91	1116.36	1006.42	1243.95	1245.69	1261.27	1360.72	1456.21	1210.52	1230.96
1415911_PM_at	NM_008378	imprinted and ancient	Impact	1117.61	1153.79	1113.13	1259.42	1192.36	1113.13	1113.13	1268.69	1031.39	1217.2	1218.53	796.818	1040.46	1113.13	803.148	968.229	1153.74	1124.59	1079.89	1055.37	1195.19	1142.28	865.299	1234.57	1278.14	1130.51	1347.27	1659.96	1329.25	1199.21	899.074	1097.5	872.918	1017.79	910.228	966.693	666.834	769.591	824.167	757.389	1315.06	1508.47	1356.13	785.884	1392.05	1230
1424313_PM_a_at	BC013503	NADH dehydrogenase (ubiquinone) Fe-S protein 7	Ndufs7	1319.97	1392.27	1245.94	1287.62	1207.62	1269.02	1270.22	1259.03	1251	1216.94	1458.04	1239.46	1496.47	1276.42	1200.14	1476.13	1435.69	1383.21	1380.12	1138.28	1333.07	1325.15	1513.56	1365.98	1229.31	1382.44	1557.44	1501.09	1595	1358.1	1140.62	1119.71	1106.22	1224.6	1194.32	1052.62	1189.9	978.383	1196.67	1045.24	1459.45	1502.38	1279.51	1020.84	1522.58	1229.7
1423091_PM_a_at	AK016567	glycoprotein m6b	Gpm6b	1346.31	849	1348.04	965.667	1446.39	1180.27	1094.42	1053.64	1034.02	1132.22	970.137	951.505	1110.49	1178.45	657.45	767.47	931.598	1313.62	1294.47	1254.6	1279.12	1253.25	833.613	1418.63	1072.44	1206.91	1301.74	1407.61	899.768	1375.16	658.218	819.578	787.099	875.72	750.554	806.771	694.026	796.063	529.414	610.155	1276.04	1325.05	1199.95	653.709	933.151	1228.46
1455911_PM_x_at	AV065861	NADH dehydrogenase (ubiquinone) 1 beta subcomplex, 11	Ndufb11	1190.82	1081.05	1083.71	1114.23	1150.1	1044.47	1192.49	1084.37	1191.62	1026.06	1118.88	1075.08	1199.07	1188.01	1157.52	985.256	1177.55	1144.67	1229.49	1104.84	1256.89	1068.94	1252.13	1308.86	1364.17	1140.92	1217.35	1185.75	1109.78	1144.67	925.863	998.643	1163.48	1144.67	1002.62	1083.73	1042.4	1018.47	934.753	946.123	1166.74	1140.95	1269.4	1558.55	1045.57	1225.49
1448682_PM_at	NM_019682	dynein light chain LC8-type 1	Dynll1	1683.05	1757.8	1747.15	1577.95	1792.56	1397.7	1512.47	1608.67	1514.64	1719.78	1316.31	1356.5	1731.23	1763.7	1189.54	1079.89	1507.32	1680.86	1620.73	1472.98	1821.75	1654.42	1478.88	1726.41	1840.37	1273.69	1328.3	1561.61	1143.66	1168.58	1059.81	1139.23	1258.74	1107.65	1131.14	1506.93	1300.89	1431.05	1317.05	1289.86	1313.38	1423.93	1411.52	937.78	1180.12	1224.69
1417988_PM_at	NM_009049	regulated endocrine-specific protein 18	Resp18	433.05	467.95	448.072	529.756	532.44	549.694	524.535	500.529	421.53	493.353	562.265	431.615	426.29	439.39	519.316	576.384	549.526	544.781	537.604	546.67	397.401	523.974	391.697	517.554	493.835	1150.72	1158.58	1178.96	1062.55	1069.59	673.611	699.66	703.379	721.527	766.724	771.645	721.513	756.869	662.861	679.979	1235.81	1147.63	1292.69	1187.87	1125.23	1224.51
1448628_PM_at	NM_009130	secretogranin III	Scg3	1320.08	1211.04	1307.58	1250.19	1426.17	1238.85	1378.34	1230.77	1354.75	1316.84	1160.54	1285.95	1128.59	1453.69	1204.52	1184.99	1182.15	1354.98	1118.79	1122.2	1365.1	1234.13	1184.94	1535.68	1348.32	1145.16	1305.08	1305.59	1209.15	1234.13	1206.03	1078.25	1335.07	1318.78	1259.41	1053.99	961.898	899.882	753.443	949.183	1156.64	1228.45	1342.18	1295.03	1173.88	1224.22
1456314_PM_x_at	AV217570	CDK2 (cyclin-dependent kinase 2)-associated protein 1 /// similar to putative oral cancer suppressor	Cdk2ap1 /// LOC100047490	862.414	968.41	947.748	915.683	801.557	827.644	825.708	791.264	878.049	786.151	859.465	796.625	938.958	774.462	928.462	795.183	935.103	1001.15	917.825	985.628	906.473	890.106	912.922	795.898	942.208	1419.37	1260.99	1134.5	1191.95	1328.4	995.894	853.663	974.051	987.888	976.253	890.326	983.147	922.323	788.992	1018.57	1309.3	1225.67	1238.8	1407.26	1229.43	1221.88
1421861_PM_at	BG065300	calsyntenin 1	Clstn1	2116.14	2032.6	2063.58	1988.24	2134.87	1471.21	1801.85	1457.68	1736.54	1476.46	1791.03	1660.86	1769.73	1893.44	2027.69	1867.64	2069.13	1913.19	1902.12	1966.89	2075.48	1738.94	2037.23	1878.44	1862.04	1349.84	1178.85	1252.51	1463.39	1355.19	713.909	811.892	728.133	966.686	966.299	761.264	725.858	765.492	723.581	818.315	1234.32	1277.09	1216.69	1516.56	1246.53	1221.28
1439380_PM_x_at	BB093563	maternally expressed 3	Meg3	1529.89	1562.68	1461.7	1267.55	1414.03	1110.24	1170.97	1020.74	957.425	1071.12	1000.39	1179.22	796.901	1118.29	1070.43	1149.91	1572.93	1487.15	1561.05	1794.3	1472.83	1332.76	898.965	1385.11	1074.69	1081.48	1016.68	1087.4	1001.51	847.789	734.933	709.106	526.973	785.871	801.413	719.62	766.994	608.28	643.585	839.898	1141.43	1327.03	1243.88	1219.04	1362.91	1219.24
1448493_PM_at	NM_026420	polyadenylate-binding protein-interacting protein 2	Paip2	997.183	914.809	944.099	1040.38	1026.25	904.348	911.548	848.912	825.543	922.325	985.549	917.152	775.749	944.022	971.501	671.874	900.325	1021.37	1012.36	1033.29	849.356	932.545	703.206	969.912	926.996	1182.72	1220.09	1327.68	1184.51	1064.31	858.655	1032.42	863.915	1006.53	968.631	966.356	902.728	946.665	982.598	745.627	1261.55	1148.54	1363.09	964.422	1162.27	1219.02
1459976_PM_s_at	AV261043	superoxide dismutase 1, soluble	Sod1	1056.99	986.06	1064.17	885.153	1394.35	1174.81	1091.06	1521.02	1136.35	1263.81	1150.69	1180.48	1318.36	1538.61	1189.67	659.925	1064.77	1239.38	1065.96	1242.84	1173.55	1263.8	1150.52	1319.96	1230	1107.65	1285.48	1629.54	1254.42	1147.33	1028.71	1426.92	1323.31	1248.43	1069.93	1241.16	1174.24	1098.29	918.443	1108.2	1405.27	1591.33	1183.64	979.632	1263.17	1213.78
1448253_PM_at	NM_008133	glutamate dehydrogenase 1	Glud1	971.302	953.7	866.235	907.965	936.974	833.957	796.612	749.357	735.182	868.785	914.407	808.848	872.421	900.603	670.496	1054.48	759.227	847.73	961.647	736.839	845.219	673.108	847.554	918	925.384	1457.45	1368.36	1415.57	1371.24	1312.23	859.594	797.978	829.336	913.539	922.71	790.955	609.126	664.706	633.488	644.205	1383.61	1423.74	1195.42	1046.16	1095.59	1213.48
1448346_PM_at	NM_007687	cofilin 1, non-muscle	Cfl1	1521.69	1368.23	1384.31	1393.89	1483.82	1310.14	1365.32	1422.4	1321.06	1336.27	1183.53	1322.74	1433.02	1087.87	1370.37	1108.51	1227.19	1302.75	1294.86	1304.29	1398.58	1399.32	1256.79	1317.18	1302.75	1300.44	1254.89	1255.41	1243.47	1269.11	1287.53	1272.72	1302.75	1197.01	1244.9	1387.1	1384.83	1377.69	1219.14	1419.77	1224.06	1270.93	1286.87	1047.48	1134.64	1212.13
1416102_PM_at	AV027921	tyrosine 3-monooxygenase/tryptophan 5-monooxygenase activation protein, zeta polypeptide	Ywhaz	1972.3	1957.91	1782.36	1966.8	1942.6	1673.48	1721.34	1897.19	1579.93	1745.91	1931.92	1677.13	1696.26	1166.09	1819.96	1442.6	1832.44	2115.95	2074.89	1696.91	1945.03	2126.43	1891.88	1947.9	1710.26	1240.98	1349.1	1309.56	1256.5	1113.94	1148.28	960.474	948.681	1088.04	1124.7	1109.76	1137.76	1054.52	1247.97	1129.51	1306.7	1475.01	1235.27	1174.77	1180.91	1210.38
1415814_PM_at	NM_007509	ATPase, H+ transporting, lysosomal V1 subunit B2	Atp6v1b2	1382.79	1274.83	1401.26	1149.59	1337.47	1163.06	1098.54	1239.1	1188.89	1157.55	1111.35	1053.39	1188.44	1252.55	1271.38	894.694	1256.78	1386.53	1308.72	1132.26	1400.63	1410.61	981.825	1394.12	1272.18	1203.18	1275.24	1284.02	1274.32	1027.66	976.023	1099.89	1128.04	953.918	1045.05	1014.47	883.422	950.201	912.081	908.394	1375.2	1311.96	1240.33	1142.55	1384.95	1209.61
1423281_PM_at	BM115022	stathmin-like 2	Stmn2	1013.22	1020.47	1075.78	1050.65	1139.02	856.906	849.188	815.142	817.872	891.231	906.915	804.337	853.44	660.563	911.491	1116.66	1029.8	1043.36	1096.4	1103.69	1006.26	1032	956.318	997.69	1054.13	1287.02	1225.61	1274.36	1210.19	1382.39	632.258	569.648	622.95	669.479	722.815	870.11	681.359	728.065	683.7	671.277	1279.61	1316.82	1337.78	1288.38	1354.3	1206.75
1423716_PM_s_at	BC008273	ATP synthase, H+ transporting, mitochondrial F1 complex, delta subunit	Atp5d	1030.68	1209.07	1116.39	1163.67	1138.2	1111.09	1210.61	1091.53	1268.59	1137.42	1130.6	1144.14	1178.52	1221.98	1321.45	1007.12	1315.3	1203.68	1168.71	1220.93	1149.33	1159.27	1481.69	1184.85	1170.4	1133.2	1105.29	1121.45	1355.27	1183.92	952.692	989.549	1011.13	1073.39	987.749	957.36	1049.81	947.429	911.589	1086.29	1119.89	1061.57	1138.5	1468.6	1312.03	1204.76
1432558_PM_a_at	AK019046	myelin and lymphocyte protein, T-cell differentiation protein	Mal	441.977	375.255	425.694	415.537	389.847	377.048	306.54	267.758	310.313	327.138	321.045	307.582	293.142	229.136	345.476	376.649	414.975	377.946	401.162	412.837	333.769	380.873	387.641	380.352	336.865	1493.98	1317.85	1441.87	1340.77	1468.95	688.151	538.817	594.991	663.478	764.93	670.985	663.846	600.613	821.509	793.322	1167.84	1115.89	1097.25	1547.76	1342.38	1204.34
1422483_PM_a_at	NM_007808	cytochrome c, somatic /// predicted gene 10053	Cycs /// Gm10053	853.098	994	892.745	984.06	1047.95	882.941	900.861	1016.32	807.289	937.22	923.123	863.256	688.808	824.541	907.925	1171.06	978.496	971.34	997.012	1070.16	863.936	820.701	963.143	1001.02	854.599	1183.17	1228.16	1233.69	1176.52	1125.76	958.747	995.458	1022	908.262	912.091	970.434	851.923	1004.56	781.797	953.131	1178.33	1270.15	1146.69	702.473	1097.58	1203.22
1451312_PM_at	BC013503	NADH dehydrogenase (ubiquinone) Fe-S protein 7	Ndufs7	1207.52	1112.41	1083.66	1016.1	1167.84	1162.85	1005.78	1072.46	1064.34	1144.45	1096.77	1073.23	1341.49	1154.03	1056.32	736.556	1071.62	1101.16	1148.6	1149.39	1080.95	1147.65	1229.38	1131.29	1187.48	1152.66	1420.05	1346.07	1109.9	1180.22	1055.86	1007.33	1023.22	998.562	1070.72	975.958	899.628	921.526	899.341	981.844	1473.49	1312.46	1231.79	1009.36	1080.59	1202.8
1434292_PM_at	BI731047	small nucleolar RNA host gene 11 (non-protein coding)	Snhg11	1390.12	1290.67	1292.97	1420.08	1490.89	1078.67	1153.23	992.084	903.073	1177.34	839.401	978.738	596.368	1031.16	806.545	1092.24	1296.3	1299.53	1551.9	1563.22	1280.85	1103.67	478.925	1148.27	1009.63	1135.72	1300.5	1236.01	1149.57	1062.73	829.349	882.529	619.594	1027.6	952.898	824.343	1010.46	751.15	642.735	756.575	1192.44	1259.98	1449.37	611.527	812.141	1202.12
1448154_PM_at	NM_013864	N-myc downstream regulated gene 2	Ndrg2	999.178	1016.92	1037.69	820.04	1163.14	1180.45	1145.86	1183.53	1100.7	1240.9	1233.75	1205.56	1340.08	1166.9	879.729	654.775	1201.03	1191.07	1120.77	898.518	1118.35	1064.7	1252.4	1147.15	1068.66	1250.81	1535.18	1459.2	1314.64	1286.43	1144.33	1205.49	1076.92	1311.49	1158.68	1222.08	1330.56	1080.69	1327.15	1209.49	1319.82	1483.93	1195.81	1043.3	1087.58	1201.76
1451666_PM_at	BI456232	ATP citrate lyase	Acly	651.254	676.612	636.378	643.242	634.017	763.331	641.69	631.856	615.743	659.361	617.316	569.937	661.633	535.302	709.036	727.518	599.899	709.524	695.903	670.045	589.654	663.258	782.757	588.692	617.111	1567.26	1444.41	1309.47	1258.54	1417.08	923.155	846.623	843.743	897.362	948.269	857.216	959.818	941.428	934.142	1105.19	1330.82	1332.38	1184.3	1565.86	1493.03	1201.59
1448513_PM_a_at	BC007190	Niemann Pick type C2	Npc2	642.718	586.287	602.496	615.205	604.584	1485.06	1279.52	1403.32	1715.02	1729	1376.17	1151	1216.03	1173.35	981.255	668.974	600.422	662.538	604.267	603.278	562.615	600.37	768.874	546.902	887.646	1200.36	1266.16	1294.69	1111.21	1210.58	2934.61	2990.02	2742.32	2497.32	2760.77	2821.03	2859.72	2890.78	3092.72	2560.75	1293.62	1298.57	1092.3	944.005	1221.43	1198.71
1435842_PM_at	AI644670	N-acetyltransferase 8-like	Nat8l	714.637	778.224	678.896	681.813	726.442	545.978	583.196	507.212	595.963	594.92	650.793	593.989	637.41	607.544	718.93	857.502	773.803	714.637	747.009	759.761	706.037	714.637	881.552	759.628	601.61	1090.6	1098.05	1130.19	1182.66	1056.93	595.907	541.398	451.28	621.955	635.727	507.016	617.256	495.335	562.372	670.337	1245.16	1198.98	1246.62	1493.84	1328.41	1197.93
1448955_PM_s_at	NM_012061	Ca2+-dependent secretion activator	Cadps	1088.38	1029.44	999.324	1074.01	963.12	938.618	915.206	927.898	756.114	905.147	1099.81	1040.24	838.276	860.72	831.143	1023.04	1084.83	1182.83	1111.53	970.19	953.636	1044.87	985.494	989.351	821.842	1225.55	1259.6	1229.78	1193.35	1181.1	815.117	802.139	614.6	763.637	784.133	702.211	802.115	638.69	822.286	583.644	1383.62	1366.45	1439.79	970.582	1442.13	1195.08
1450667_PM_a_at	AB056479	citrate synthase	Cs	1041.42	1165.9	1022.06	1230.19	1161.74	927.334	1055.04	1073.78	1052.83	1134.65	1135.04	890.186	1060.48	1107.1	1026.26	1351.93	1079.67	1076.18	1076.84	1057.8	1058.08	1121.68	1368.83	1059.1	930.856	1115.71	1227.82	1120.15	1386.29	1176.88	817.704	1006.91	923.944	959.758	882.935	906.062	887.567	856	1004.79	1067.67	1096.76	1221.8	1191.85	1146.86	1446.17	1193.26
1438179_PM_s_at	BB188218	elongation protein 2 homolog (S. cerevisiae)	Elp2	1236.32	1290.07	1306.03	1230.19	1079.51	1180.12	1167.18	1025.28	1216.38	1097.3	1182.06	1278.25	1082.96	1157.35	1384.92	1310.31	1323.11	1236.69	1239.86	1282.48	1285.86	1236.69	1063.9	1171.59	1358.05	1153.71	1095.18	1022.42	1165.72	1104.81	1010.29	931.852	918.435	1019.22	1021.39	950.303	999.837	1033.1	1049.57	1034.26	1283.94	1098.82	1094.59	1067.82	1170.77	1191.35
1438365_PM_x_at	BB560429	lysosomal-associated protein transmembrane 4B	Laptm4b	775.202	675.989	691.703	562.035	754.535	676.056	583.175	693.298	646.747	645.376	589.348	586.448	822.524	677.25	606.388	605.462	738.33	873.034	887.778	848.668	761.851	986.935	905.558	895.169	853.473	1187.02	1153.33	1210.61	1041.49	1030.47	894.623	897.49	893.684	995.709	998.731	1035.88	954.323	969.856	959.888	929.232	1442.24	1429.06	1157	968.649	1135.99	1190.44
1430700_PM_a_at	AK005158	phospholipase A2, group VII (platelet-activating factor acetylhydrolase, plasma)	Pla2g7	766.839	885.983	773.064	852.447	789.445	952.495	771.986	799.919	952.016	920.703	777.455	861.125	693.004	591.491	717.158	748.029	864.867	888.522	826.591	824.42	784.21	680.824	764.308	700.92	665.473	1084.36	1111.93	1116.29	1288.98	1108.5	1346.88	1373.35	1267.98	1538.17	1374.17	1142.41	1366.95	1322.59	1292.88	1198.77	1106.38	1132.01	1173.44	1255.03	1255.67	1187.6
1428572_PM_at	AK011545	brain abundant, membrane attached signal protein 1 /// similar to 22 kDa neuronal tissue-enriched acidic protein	Basp1 /// LOC100045716	1911.82	2071.5	2015.07	2064.59	2076.82	1529.79	1753.52	1771.49	1687.13	1712.03	1483.67	1586.5	1802.04	1795.16	1686.8	1348.33	1867.48	1691.03	1795.41	1862.39	2044.2	2012.5	1742.12	1972.64	1817.15	978.665	1029.23	1304.74	973.908	996.995	835.858	1041.93	982.222	987.669	883.483	1003.67	986.961	943.002	731.837	903.027	977.537	1234.89	1252.3	826.346	883.478	1185.12
1451159_PM_at	AF467766	Rho guanine nucleotide exchange factor (GEF) 12	Arhgef12	983.898	988.885	958.887	1087.84	742.834	993.874	957.748	787.02	1034.28	795.701	800.419	927.063	827.993	834.379	1202.34	886.537	1118.22	932.167	1012.58	1156.42	944.143	865.081	986.407	916.589	973.191	1041.59	904.949	763.253	950.764	1030.45	799.395	567.076	609.217	706.606	805.315	657.748	700.178	725.706	685.117	880.491	923.154	808.262	837.641	1305.02	883.241	1184.78
1415885_PM_at	NM_007694	chromogranin B	Chgb	1738.36	1818.7	1820.06	1847.08	1803.09	1484.17	1896.56	1548.97	1576.75	1735.76	1789.87	1301.13	1289.31	1633.14	1651.57	1758.3	1753.03	1516.58	1907.36	1904.61	2034.86	1830.47	1661.55	2005.93	1830.67	1215.78	1252.56	1155.7	1181.71	1171.24	789.474	745.294	808.393	846.38	870.859	835.191	897.955	874.67	792.414	855.337	1213.02	1205.59	1234.02	1068.69	1121.89	1183.38
1415840_PM_at	NM_134255	ELOVL family member 5, elongation of long chain fatty acids (yeast)	Elovl5	583.479	585.605	544.764	622.325	520.153	632.503	611.556	614.83	608.751	645.449	518.914	600.598	557.971	547.881	666.65	833.343	575.692	630.155	577.009	605.206	582.853	599.099	592.325	566.377	620.192	1226.06	1134.25	1201.86	1229.47	1225.05	1004.51	913.931	875.941	892.941	966.408	851.862	892.452	766.212	772.481	1001.92	1135.12	1077.41	1031.23	1110.69	1167.7	1183.31
1426766_PM_at	AK018106	RIKEN cDNA 6330403K07 gene	6330403K07Rik	1165.96	1328.58	1304.08	1191.08	1291.4	1173.11	1185.9	1214.62	1144.01	1240.23	1313.81	1240.92	1314.12	1340.37	1400.46	714.929	841.551	884.598	1057.36	815.759	941.319	870.008	851.422	993.62	807.292	1385.81	1469.89	1398.49	1377.39	1402.72	917.735	911.89	987.367	1098.9	1067.94	993.833	1008.92	886.805	928.845	1017.18	1261.03	1144.23	1137.33	1326.7	846.921	1182.99
1452587_PM_at	AK014859	ARP2 actin-related protein 2 homolog (yeast)	Actr2	1585.47	1477.8	1453.14	1236.85	1638.79	1463.76	1397.77	1593.3	1366.84	1562.69	1660.78	1433.44	1318.19	1425.28	1007.68	1157.31	1380.15	1529.88	1532.44	1188.6	1401.17	1538.19	1132.37	1435.43	1450.99	1045.34	1208.58	1393.95	1158.8	1099.42	1459.45	1713.6	1369.87	1383.46	1370.69	1526.27	1471.86	1509.87	1574.27	1230.08	1341.87	1302.21	1084.25	920.465	1197.76	1182.91
1427123_PM_s_at	BE653037	coatomer protein complex, subunit gamma 2, antisense 2	Copg2as2	889.918	1005.46	894.976	1041.82	1010.68	678.31	795.214	692.541	683.582	749.526	821.968	710.562	608.72	885.75	968.147	787.883	1042.76	946.239	1047.44	1076.03	1081.09	980.678	906.216	1060.03	918.433	1051.17	979.713	1138.46	1081.79	1092.13	460.7	472.383	359.189	646.736	488.234	534.401	542.953	527.06	493.359	487.09	1244.22	1152.98	1217.33	1156.58	937.703	1181.15
1423667_PM_at	BC003451	methionine adenosyltransferase II, alpha	Mat2a	625.527	683.367	740.188	792.906	768.136	848.026	774.913	677.876	700.222	576.419	635.359	653.796	649.246	606.581	851.224	972.937	852.514	737.648	872.853	961.498	796.856	803.162	758.249	790.532	774.873	869.777	739.499	788.694	874.504	911.218	910.558	765.752	837.503	809.463	839.728	840.579	795.917	874.504	859.546	920.619	909.049	888.316	982.234	1072.89	1035.58	1180.85
1415882_PM_at	BC010224	growth hormone inducible transmembrane protein	Ghitm	980.455	963.407	916.775	941.624	871.706	981.02	869.571	903.589	850.682	898.836	751.994	736.696	801.904	747.384	971.887	703.216	656.632	726.877	925.773	1034.06	785.722	638.602	511.036	720.36	606.588	1294.25	1342.66	1338.51	1160.63	1239.3	1112.86	1040.34	1042.48	981.116	1069.13	1062.24	786.106	967.694	878.608	984.247	1281.14	966.78	907.508	830.878	972.063	1180.03
1435383_PM_x_at	AW743020	necdin	Ndn	1089.79	1193.77	1138.32	987.419	1294.1	983.986	1115.74	1169.98	1081.63	1082.21	1254.52	1177.85	1316.83	1208.09	1388.1	784.237	1121.57	1294.24	1216.02	1312.39	1131.82	1199.51	1112.51	1170.41	1165.23	1235.8	1059.9	1278.84	1246.28	1181.25	836.292	819.751	875.692	1034.06	865.845	870.641	828.125	779.404	713.682	788.602	1095.04	1144.67	1217.89	783.213	775.782	1179.88
1416148_PM_at	BC019120	lysosomal-associated protein transmembrane 4B	Laptm4b	660.507	525.826	527.138	569.473	637.083	541.126	492.631	540.123	531.44	587.108	594.678	525.903	623.38	559.543	530.921	562.657	579.493	622.951	575.177	554.186	544.996	538.757	610.149	561.436	543.722	1192.73	1282.6	1239.14	1200.61	1303.42	774.837	810.033	823.57	812.679	836.248	786.592	836.981	774.903	883.247	747.942	1327.23	1383.57	1346.14	894.512	1183.62	1178.46
1451484_PM_a_at	BC022954	synapsin I	Syn1	1769.73	1945.03	1736.33	1827.28	1528.37	1246.03	1542.34	1368.62	1507.9	1363.61	1614.42	1633.69	1660.01	1523.42	1850.48	2097.87	1893.39	1787.67	1746.23	1917.55	1777.81	1780.49	2030.32	1684.23	1639.91	1341.24	1145.33	1002.78	1372.68	1239.66	808.085	579.605	652.85	808.018	879.356	655.82	652.789	638.317	631.377	825.882	1198.03	1097.19	1166.69	1316.06	1176.19	1176.69
1434358_PM_x_at	AV124427	ribosomal protein S21	Rps21	1265.22	1345.89	1250.93	1087.85	1823.35	1481.96	1438.03	1682.81	1515.22	1433.27	1287.38	1105.12	1782.17	2480.56	1356.93	769.842	1270.1	1607.04	1345.54	1559.25	1588.18	1312.82	963.051	1782.57	1757.31	1039.35	1034.36	1631.59	890.755	1104.84	1094.12	1639.67	2174.81	1554.1	1285.04	2162.36	1475.83	1757.04	1121.02	1235.73	1173.53	1345.89	1263.13	927.057	1021.55	1175.94
1448206_PM_at	NM_008944	proteasome (prosome, macropain) subunit, alpha type 2	Psma2	915.483	887.586	859.902	904.286	855.662	1019.41	958.558	923.002	977.983	969.949	1083.79	889.522	821.994	803.821	1076.27	805.791	965.02	996.904	893.873	900.386	771.449	996.014	827.44	838.68	898.199	1207.79	1193.06	1089.29	1158.54	1102.49	1289.86	1164.2	1216.31	1173.39	1233.67	1187.13	1448.16	1239.18	1339.97	1541.05	1134.93	1162.52	1170.45	1279.55	1211.11	1175.49
1433662_PM_s_at	BF168458	tissue inhibitor of metalloproteinase 2	Timp2	793.087	892.443	987.858	886.399	777.719	737.002	909.148	751.468	929.905	711.788	737.02	916.805	1015.29	832.109	1119.77	872.7	835.959	862.67	766.115	1033.44	769.637	845.395	884.428	783.879	866.963	1116.53	1071.62	1080.68	1149.42	1144.07	860.365	861.459	923.203	1067.13	1040.16	868.99	849.681	850.02	765.749	699.795	1060.87	960.564	1085.36	999.686	1144.14	1174.67
1424039_PM_at	BC022616	transmembrane protein 66	Tmem66	1298.07	1242.64	1200.12	1141.34	1238.59	1309.13	1361.67	1425.53	1337	1288.94	1365	1244.91	1415.53	1402.27	1212.8	698.987	984.903	980.641	981.723	960.387	1100.35	876.501	887.065	1009.71	1038.15	1303.32	1413.03	1442.95	1236.75	1219.44	1254.55	1220.8	1367.25	1352.93	1237.41	1224.71	1212.57	1157.99	1239.95	1140.5	1039.91	1079.44	1054.47	937.585	925.779	1173.19
1434897_PM_a_at	AV327862	solute carrier family 25 (mitochondrial carrier, adenine nucleotide translocator), member 4	Slc25a4	1045.5	1037.81	1127.67	1268.22	1513.5	1042.05	983.371	1128.1	1001.86	1087.81	1014.21	877.352	998.099	1247.58	959.722	980.97	1104.79	1097.06	1104.79	1150.97	1104.79	1098.3	828.97	1183.31	1049.25	1101.9	1404.38	1521.09	1140.91	1126.89	881.468	1255.07	946.81	907.675	868.096	1138.79	874.868	1090.57	943.816	893.432	1175.58	1319.08	1419.26	1114.33	1131.16	1171.93
1423507_PM_a_at	BB807595	sirtuin 2 (silent mating type information regulation 2, homolog) 2 (S. cerevisiae)	Sirt2	639.654	661.192	607.514	646.351	548.405	500.972	491.783	475.483	549.895	518.503	562.64	531.716	604.214	467.467	572.443	700.721	608.07	618.107	587.155	563.802	602.628	594.926	710.046	512.608	516.067	1273.61	1140.53	1192.04	1323.77	1304.31	739.181	782.059	701.165	867.617	904.407	773.614	837.185	722.728	833.842	931.583	1186.26	1193.2	1172.56	1227.14	1198.31	1171.05
1452209_PM_at	AV286396	plakophilin 4	Pkp4	616.659	690.968	617.647	588.294	615.563	572.893	573.437	517.553	560.156	563.904	582.113	667.267	529.581	583.686	574.684	687.595	721.016	827.76	716.257	704.357	613.724	656.067	722.584	677.49	598.208	1143.15	1063.51	1057.66	1112.14	1000.94	886.279	838.029	699.711	908.974	930.749	850.961	975.845	687.553	846.861	930.265	941.355	1061.05	1063.47	1342.72	1381.26	1171.05
1427720_PM_a_at	AF312394	ribosomal RNA processing 1 homolog (S. cerevisiae)	Rrp1	1440.75	1506.86	1317.4	1433.66	1342.68	1311.8	1292.52	1331.31	1220.55	1376.38	1373.23	1440.72	1423.73	1262.72	1174.29	1326.12	1511.86	1544.14	1371.46	1282.31	1380.36	1495.66	1544.87	1353.5	1314.5	1310.97	1290.3	1244.92	1217.77	1251.5	1020.23	923.265	899.734	971.274	1058.47	974.533	1012.88	911.362	1174.84	990.793	1358.78	1284.45	1227.18	1206.25	1202.71	1171.01
1415819_PM_a_at	BC006606	protein phosphatase 2 (formerly 2A), regulatory subunit A (PR 65), alpha isoform	Ppp2r1a	1339.63	1401.1	1235.12	1331.77	1231.16	1173.58	1205.01	1177.61	1270.39	1173.66	1148.7	1275.21	1312.25	1113.52	1154.22	1355.18	1260.54	1287.73	1234.27	1329.66	1291.98	1208.77	1330.94	1284.98	1286.5	1172.7	1165.41	1048.13	1202.01	1041.01	901.805	804.338	972.662	1013.72	990.117	909.144	967.432	913.176	895.114	970.098	1059.15	1083.79	1058.98	1135.94	1068.35	1170.48
1415930_PM_a_at	AU080586	microtubule-associated protein 1 light chain 3 beta	Map1lc3b	706.273	737.625	783.682	682.585	853.93	758.427	812.652	900.207	854.486	1024.2	629.149	940.065	852.225	684.219	803.215	546.854	806.248	754.365	780.15	802.263	703.635	683.299	821.146	831.965	771.134	1205.76	1343.36	1297.64	1076.2	1115.18	1160.44	1180.6	1127.78	1126.42	896.975	1190.59	1015.67	1156.2	1006.79	1141.26	1465.87	1449.15	1355.87	979.862	1033.81	1169.71
1415929_PM_at	AU080586	microtubule-associated protein 1 light chain 3 beta	Map1lc3b	895.892	910.617	790.617	756.342	902.518	848.049	766.188	765.394	833.979	805.604	727.117	845.5	955.557	813.783	781.313	590.812	870.72	893.272	884.693	859.895	835.694	813.268	671.062	799.469	857.21	1221.46	1102.26	1248.11	1142.46	1269.08	960.746	908.116	1021.62	931.389	947.966	1069.14	889.249	946.378	843.023	882.647	1313.91	1130.69	1217.07	1188.96	928.457	1167.83
1417502_PM_at	AF052492	tetraspanin 7	Tspan7	1620.83	1672.18	1613.44	1773.43	2035.17	1377.8	1433.15	1322.56	1181.97	1404.72	1119.37	1077.77	1375.26	972.658	1396.37	1292.39	1660.95	1462.12	1546.12	1673.27	1577.39	1509.62	1451.51	1684.68	1459.26	1164.33	1192.69	1151.26	1117.93	1075.15	644.215	592.836	648.595	693.414	668.49	635.28	403.503	526.523	571.652	592.883	1218.09	1026.31	1216.52	1152.08	968.057	1167.46
1437724_PM_x_at	BB206460	phosphatidylinositol transfer protein, membrane-associated 1	Pitpnm1	1491.06	1418.23	1606.74	1494.65	1621.96	1398.95	1402.55	1212.82	1465.91	1367.12	1172.11	1498.56	1454.59	1752.76	1454.04	1703.43	1589.78	1460.94	1526.31	1502.87	1583.59	1568.39	1738.31	1437.38	1414.4	1192.19	1100.51	1119.92	1235.32	1319.72	962.252	903.854	957.413	975.369	931.851	944.443	868.659	896.84	932.344	1001.16	1156.64	1055.29	1266.25	979.879	1180.84	1165.51
1422538_PM_at	BM203810	exostoses (multiple)-like 2	Extl2	667.276	648.065	738.938	779.736	650.482	630.713	671.368	651.791	702.047	561.72	582.736	663.511	633.628	644.682	652.01	822.909	653.43	734.255	711.455	672.897	737.151	603.106	779.162	729.324	692.11	1206.52	1095	958.537	1029.9	1107.45	705.102	647.162	744.531	744.673	840.948	680.126	727.844	646.751	652.607	646.494	1003.44	1017.23	1121.32	1108.75	1096.6	1163.81
1430600_PM_at	AK013666	CKLF-like MARVEL transmembrane domain containing 5	Cmtm5	462.334	443.41	425.52	474.535	386.879	299.612	280.356	223.944	364.631	342.127	282.697	313.431	337.037	258.399	300.255	446.521	494.664	525.548	427.198	439.172	447.44	431.963	451.437	403.245	390.208	1126.94	1110.42	1069.24	1118.52	1179.14	579.75	510.83	606.71	787.41	722.512	498.644	509.765	465.941	490.682	463.592	1171.54	1085.62	1176.31	1158.18	960.381	1163.44
1451205_PM_at	BC008241	proteasome (prosome, macropain) subunit, beta type 4	Psmb4	1110.34	1020.98	1036.09	996.352	905.106	1091.11	1088.78	1145.19	1067.32	1191.46	1190.87	1093.19	1079.95	946.317	1268.42	1116.39	1014.67	1047.6	1045.25	1091.98	935.704	1023.88	1093.11	949.13	1025.55	1243.67	1193.77	1189.63	1201.13	1214.23	1346.89	1191.23	1352.9	1214.72	1251.46	1300.76	1324.93	1210.13	1384.77	1476.38	1234.18	1172.97	1208.53	964.713	1283.73	1162.6
1433704_PM_s_at	AI226757	SEC62 homolog (S. cerevisiae)	Sec62	951.972	1081.44	915.312	1103.56	899.311	910.105	862.361	813.112	1005.19	776.558	848.434	889.481	657.062	854.179	1009.77	1178.19	1056.77	1069.38	893.294	1009.13	883.245	905.925	813.863	943.455	845.529	1146.87	1184.84	1016.12	1255.27	1286.05	1026.46	937.173	1043.48	1037.59	1029.58	832.91	947.848	905.012	900.883	907.562	1164.16	1036.84	1307.75	1484.05	1558.58	1160.29
1434854_PM_a_at	BB000887	ribosomal protein S10	Rps10	1149.89	1290.18	984.684	1003.73	1206.15	1484.77	1559.51	1596.91	1491.08	1576.61	1761.15	1445.28	1474.88	1456.26	1530.21	1534.65	1321.93	1346.48	1231.66	1096.78	1290.23	1257.48	1343.11	1251.8	1312.26	1277.3	1356.67	1296.62	1280.58	1315.16	1987.31	2067.02	2074.52	2203.85	1848.46	1989.53	1928.47	1952.42	1882.97	1757.44	1312.13	1299.99	1227.45	778.812	1604.92	1160.21
1423819_PM_s_at	AF133669	ADP-ribosylation factor-like 6 interacting protein 1	Arl6ip1	953.491	987.235	917.664	1011.2	1047.49	1058.02	1134.45	1093.23	1133.51	1020.22	662.919	1056.21	954.424	988.097	1314.23	713.904	852.787	892.778	993.034	1059.25	845.183	864.032	808.011	992.006	990.232	1044.33	1105.66	1094.09	1152.99	1111.89	986.374	965.878	1165.32	1051.3	1102.21	1054.52	1180.33	1064.41	719.38	753.514	1191.85	1065.42	1315.73	849.722	792.126	1156.88
1417027_PM_at	BB283676	tripartite motif-containing 2	Trim2	1017.84	1140.36	969.551	1211.63	1094.72	1017.08	935.906	925.278	851.532	824.822	898.298	1138.92	957.528	1125.93	1120.12	837.966	1129.47	1029.65	1092.59	1061.13	1014.24	1017.84	1227.36	1066.89	948.869	1237.67	1206.25	1315.57	1260.42	1229.02	720.398	685.754	666.673	786.847	767.836	619.277	711.265	581.241	641.557	704.011	1160.06	1197.98	1269.42	1401.53	1097.62	1153.38
1455319_PM_x_at	AU016948	ribosomal protein S8	Rps8	1238.23	1313.53	1240.29	968.307	1246.61	1511.05	1329.89	1411.76	1368.5	1506.49	1533.73	1608.85	1531.74	1508.62	1250.62	809.548	1355.16	1384.68	1323.81	1133.27	1336.64	1346.14	1084.58	1269.53	1335.92	1052.18	1218.57	1323.66	1068.57	1128.9	1726.89	2076.4	2009.05	1582.22	1557.28	1857.1	1775.45	1836.5	1682.71	1693.94	1299.56	1288.39	1252.14	823.007	1255.52	1153.11
1450431_PM_a_at	NM_010890	neural precursor cell expressed, developmentally down-regulated 4	Nedd4	1026.95	1226.11	1163.32	1290.08	1054.03	1166.74	1070.4	992.154	1025.03	1073.57	1213.21	1145.83	987.953	1002.09	1203.37	1534.9	1297.06	1154.99	1147.29	1313.74	1163.67	1105.04	1158.15	1061.77	1082.63	1252.84	1154.86	1091.67	1255.13	1238.27	918.38	766.881	776.507	899.058	933.713	904.569	897.215	884.691	1014.87	1035.93	1161.46	1129.93	1096.74	1328.86	1277.96	1153.02
1437706_PM_x_at	AW548239	predicted gene 5805 /// ribosomal protein S14	Gm5805 /// Rps14	1226.41	1174.01	1253.32	1256.94	1304.26	1394.71	1376.99	1481.47	1342.2	1573.18	1220.43	1464.13	1512.7	1417.28	1407.44	723.877	1189.43	1317.21	1277.32	1072.9	1301.7	1438.42	1060.12	1227.33	1299.76	1119.59	1198.95	1226.55	1376.48	1224.83	1409.39	1672.01	1830.39	1451.46	1420.35	1639.14	1483.99	1515.75	1456.36	1391.92	1294.16	1181.57	1316.73	914.096	742.868	1151.32
1418560_PM_at	NM_008810	pyruvate dehydrogenase E1 alpha 1	Pdha1	1234.15	1160.22	1153.92	1214.51	1106.61	1073.08	1023.33	1003.04	1008.8	1055.95	1166.41	1152.44	1062.15	936.017	1076.85	967.984	1007.99	1118.89	1106.16	1212.85	1100.18	1304.43	991.925	1151.73	1064.04	1140.94	1157.16	1143.79	1160.61	1217.99	871.455	868.623	886.632	946.014	956.701	842.079	870.494	774.161	922.609	875.999	1266.77	1126.96	1223.51	1116.3	1022.76	1150.24
1433513_PM_x_at	BF152811	NADH dehydrogenase (ubiquinone) 1 alpha subcomplex, 12	Ndufa12	1138.4	994.935	1149.99	1450	1446.4	1367.52	1242.51	1386.2	1176.04	1391.56	1468.63	1100.09	1355.47	1367.58	1289.98	730.725	751.951	1079.82	749.276	895.457	955.488	1127.63	1080.35	989.423	1012.13	1617.94	1572.2	1830.89	1306.92	1562.28	1059.53	1360.95	1486.99	1248.26	1237.77	1327.84	1224.2	1314.52	1010.7	1215.03	1024.4	1230.48	1650.38	946.471	1055.16	1145.61
1460198_PM_a_at	BC014783	proteasome (prosome, macropain) subunit, beta type 3	Psmb3	819.399	993.057	843.946	989.265	729.054	985.389	1010.31	1051.23	1121.7	911.998	1091.78	1202.5	1008.86	973.962	1286.25	1068.97	979.915	959.15	936.635	852.347	994.22	930.837	1312.49	881.846	942.224	1078.79	1037.65	942.676	1053.1	1039.03	1127.68	1152.29	1205.77	1251.53	1093.19	1111.7	1377.55	1224.72	1224.78	1539.29	995.582	978.473	1009.81	1364.27	1047.18	1143.9
1452156_PM_a_at	AY032852	nischarin	Nisch	1089.28	1362.13	1231.08	1360.77	1136.88	1095.71	1219.03	1111.26	1229.79	1155.37	1195.16	1239.23	1217.71	1256.05	1322.84	1473.03	1291.47	1253.42	1309.52	1376.2	1285.41	1075.2	1522.7	1206.51	1191.83	1103.15	1074.26	997.489	1233.49	1140.3	1049.14	843.913	854.631	954.772	972.866	835.507	1012.54	887.36	939.481	1007.74	1095.19	1035.83	1066	1153.65	1087.1	1142.45
1416175_PM_a_at	NM_011696	voltage-dependent anion channel 3	Vdac3	1087.11	856.503	1050.14	1068.12	1317.48	969.48	983.222	1052.32	966.715	1079.22	733.101	785.415	1037.82	1178.43	1009.64	628.051	926.807	924.338	1012.96	920.382	1145.4	1034.39	848.553	1155.72	1064.73	978.593	1282.59	1381.02	1017.28	1255.87	977.592	1180.23	1199.59	995.506	987.652	1171.31	878.481	1191.68	888.298	863.064	1287	1272.98	1343.46	1039.44	767.269	1140.41
1454698_PM_at	BG075943	protein tyrosine phosphatase-like A domain containing 1	Ptplad1	959.765	1037.32	984.217	1099.34	993.992	931.513	895.862	902.483	961.987	873.243	927.629	938.537	920.616	960.247	958.853	1035.44	1026.17	971.505	988.098	1011	1015.31	990.794	993.176	997.888	1021.52	1102.86	1092.97	1165.99	1116.21	1164.91	934.966	836.39	872.808	916.619	869.107	822.937	858.543	793.408	822.131	947.684	1104.15	984.217	1170.29	1140.63	1179.49	1138.15
1454959_PM_s_at	BQ174580	guanine nucleotide binding protein (G protein), alpha inhibiting 1	Gnai1	1088.66	1299.56	1110.93	1302.29	1300.23	1049.1	1072.38	1001.58	996.298	1070.74	1215.67	1183.94	998.593	1205.33	1129.2	1082.92	1201.52	1360.32	1179	1210.64	1175.73	1306.92	1395.65	1217.45	984.752	1120.36	1328.93	1184.2	1143.41	1302.42	567.707	512.612	568.529	691.083	574.67	467.17	524.407	447.028	478.673	556.017	1161.79	1207.53	1161.69	1270.24	1080.64	1136.38
1436292_PM_a_at	BI438046	ornithine decarboxylase antizyme 1	Oaz1	1096.32	1286.33	1134.8	1086.45	1211.61	1214.44	1221.81	1230.66	1145.94	1186.25	1353.37	1350.22	1195.55	1203.12	1202.35	881.655	1172.25	1383.69	1251.07	1281.54	1222.4	1203.12	1380.61	1216.34	1146.73	1261.63	1321.89	1230.18	1202.35	1163.06	1205.27	1207.43	1193.38	1222.72	1075.04	1131.17	1290.16	1100.83	1014.29	1208.04	1197.33	1223.92	1253.45	910.696	1325.82	1135.56
1422429_PM_at	NM_020012	ring finger protein 14	Rnf14	1516.65	1196.39	1412.98	1353.87	1477.69	1330.05	1192.95	1297.75	1127.25	1313.02	1449.38	1269.35	1211.71	1309.29	1090.52	1048.85	1352.19	1158.63	1387.58	1405.95	1321.19	1484.99	1149.22	1321.98	1281.12	1116.51	1182.91	1215.85	1155.58	1109.68	875.24	903.617	959.34	877.709	982.776	940.852	850.821	831.957	965.172	990.264	1281.12	1262.04	1278.76	749.412	1065.78	1134.5
1448305_PM_at	NM_024287	RAB6, member RAS oncogene family	Rab6	1139.17	1191.32	1166.42	1148.34	1348.49	1051.22	1103.02	1061.41	987.858	1038.58	1170.51	986.061	905.56	1013.44	1176.36	1175.06	1216.19	1220.62	1168.92	1334.65	1139.57	1055.75	1086.89	1189.11	1062.23	1059.78	1149.87	1063.61	1137.49	1069.22	754.414	771.153	792.214	879.051	879.372	803.427	836.588	767.528	762.488	832.984	1069.35	1056.45	1261.07	1051.03	1195.36	1134.34
1427773_PM_a_at	L40934	Rab acceptor 1 (prenylated)	Rabac1	972.456	879.25	953.037	1003.06	1007.05	952.634	968.086	957.134	968.556	1051.95	785.161	847.172	1110.92	803.675	845.271	614.168	879.073	960.288	982.102	830.517	886.383	989.832	989.367	986.633	957.379	1114.66	1283.45	1176.04	1105.39	1072.59	815.75	1153.33	961.052	1021	949.409	913.184	820.309	916.592	992.775	863.465	1271.43	1136.89	1157.88	852.248	981.65	1134.16
1420611_PM_at	AV024339	protein kinase, cAMP dependent, catalytic, beta	Prkacb	1297.22	1409.85	1352.91	1289.34	1344.19	1131.31	1298.07	1210.33	1198.11	1156.09	1210.23	1338.57	1286.91	1277.51	1338.06	924.381	1464.99	1439.64	1341.9	1411.61	1338.17	1360.98	1359.3	1361.82	1266.46	1183.55	1125.52	1262.26	1206.57	1175.36	755.353	887.484	795.676	929.502	922.131	843.447	859.943	765.465	790.263	827.81	1202.48	1210.33	1325.95	1174.04	962.306	1133.95
1429013_PM_at	AK021126	MAP7 domain containing 2	Mtap7d2	884.483	707.807	772.888	883.358	974.649	896.898	778.586	874.255	739.894	827.447	822.087	750.389	841.865	896.019	747.963	721.451	928.64	854.772	913.081	855.572	781.476	937.718	880.241	885.264	775.93	1173.76	1412.53	1501.91	1401.17	1284.17	897.679	960.537	852.328	864.011	917.096	826.878	842.353	800.097	917.209	751.337	1539	1619.56	1484.41	1186.53	1393.77	1133.64
1447904_PM_s_at	AV313761	farnesyltransferase, CAAX box, alpha /// similar to farnesyltransferase alpha subunit	Fnta /// LOC100046996	587.339	545.765	558.364	698.446	524.841	544.386	481.104	503.574	497.507	540.297	608.177	545.009	530.271	544.162	580.953	854.926	611.135	714.214	622.972	584.562	532.68	615.908	712.449	550.845	582.527	1101.23	1163.66	1084.02	1197.69	1254.89	727.444	642.375	673.131	767.821	744.661	703.577	787.306	668.189	746.242	761.805	1187.94	1189.53	1222.5	1168.57	1436.51	1133.09
1435725_PM_x_at	C77643	predicted gene, 16519 /// predicted gene 6285 /// ribosomal protein L12 pseudogene /// similar to 60S ribosomal protein L12 /// similar to 60S ribosomal protein L12 /// ribosomal protein L12	Gm16519 /// Gm6285 /// Gm6336 /// LOC630855 /// LOC639477 /// Rpl12	1415.68	1343.45	1288.09	1206.4	1378.08	1533.66	1579.53	1913.76	1529.94	1829.56	1419.71	1563.16	1657.24	1577.13	1605.61	950.653	1218.26	1219.42	1283.96	1269.57	1243.45	1428.99	1247.82	1323.47	1515.59	1052.1	1213.46	1506.39	1215.43	1054.55	1782.36	2801.17	2111.94	1869.66	1762.85	2016.69	1870.69	1919.13	1813.03	1788.12	1209.09	1218.01	1190.12	1186.98	1131.32	1132.81
1452124_PM_at	BB628935	ankyrin 3, epithelial	Ank3	1092.68	1036.94	1148	1078.75	1115.81	887.321	922.994	925.863	871.6	895.6	798.203	985.494	1005.39	926.836	1054.93	793.366	894.686	957.272	1156.92	1054.76	1071.61	909.163	729.238	1058.16	979.483	1009.33	998.443	1384.7	928.108	1036.17	622.06	643.496	585.449	776.636	634.836	759.069	651.764	651.078	573.549	713.294	1107.01	1201.72	955.005	717.843	671.794	1132.61
1438554_PM_x_at	AU044391	eukaryotic translation initiation factor 4H	Eif4h	1212.78	1244.36	1165.71	1124.22	1440.58	1114.8	1191.04	1370.97	1051.29	1335.36	1405.4	1239.79	1116.43	1254.59	985.622	1306	1140.28	1362.99	1251.94	1185.45	1204.66	1243.16	1159.33	1143.55	1054.67	1216.98	1445.03	1308.66	1311.41	911.226	973.159	1282.94	979.003	1154.17	1010.68	1115.28	1165.94	960.057	1047.29	872.225	1156.43	1350.12	1232.49	856.903	1403.31	1131.62
1416240_PM_at	NM_011187	proteasome (prosome, macropain) subunit, beta type 7	Psmb7	898.452	985.043	838.506	822.537	790.231	901.678	813.345	806.987	815.905	876.24	1012.41	832.729	648.195	722.305	978.139	820.03	775.484	1030.85	876.135	831.464	832.93	938.77	647.231	821.536	763.983	1193.07	1117.93	1121.13	1120.89	1312.99	980.708	907.351	992.757	1011.16	1071.79	1050.04	1071.93	952.602	1023.28	1077.84	1101.23	1049.84	1193.32	1373.85	1567.12	1129.4
1433444_PM_at	BB705380	3-hydroxy-3-methylglutaryl-Coenzyme A synthase 1	Hmgcs1	649.443	619.552	510.176	534.304	688.488	368.442	437.53	459.893	394.047	427.188	314.316	290.859	392.967	516.739	398.692	235.069	362.94	467.508	544.417	411.491	599.443	577.917	343.648	582.178	521.669	1174.94	1220.08	1651.4	956.5	1239.27	321.815	366.144	406.733	370.496	339.285	589.792	498.645	485.145	488.655	606.835	1115.72	1392.91	1220.11	536.994	744.134	1128.55
1453651_PM_a_at	AV223468	brain protein 44-like	Brp44l	956.465	812.928	885.601	910.393	982.6	789.971	810.318	917.526	778.071	907.845	863.383	818.851	901.744	823.8	636.929	775.384	830.402	896.614	868.145	785.782	827.732	913.133	955.479	894.478	784.647	1112.11	1292.34	1217.83	1208.66	1220.88	932.057	958.924	999.653	1012.04	984.144	930.934	908.369	872.818	1001.53	969.077	1249.85	1336.14	1163.97	958.849	1149	1128.53
1439069_PM_a_at	BB006121	phosphatidylserine decarboxylase, pseudogene 3	Pisd-ps3	1044.78	924.251	905.032	861.158	739.479	885.629	802.706	846.89	913.674	984.847	857.419	755.607	743.86	901.315	677.483	877.98	1158.41	926.3	1254.01	1133.28	1316.48	1276.7	557.752	915.524	1024.2	795.423	674.527	597.396	638.517	753.859	891.038	768.263	796.238	850.997	927.389	848.847	725.043	767.872	974.869	697.147	909.662	862.087	846.802	663.817	714.541	1127.68
1435509_PM_x_at	BB145140	CDK2 (cyclin-dependent kinase 2)-associated protein 1 /// similar to putative oral cancer suppressor	Cdk2ap1 /// LOC100047490	889.157	873.296	824.573	820.594	893.841	774.547	743.678	762.857	737.617	807.31	887.566	811.423	966.865	701.448	859.112	738.841	830.276	924.868	877.637	723.409	935.036	917.962	802.996	802.489	902.283	1298.02	1243.35	1388.49	1205.8	1216.11	933.744	1012.37	917.224	878.459	940.396	997.459	857.928	870.746	962.611	928.312	1365.82	1313.39	1290.32	1223.23	1412.2	1127.13
1449243_PM_a_at	NM_023133	ribosomal protein S19	Rps19	1458.36	1343.14	1330.95	1080.66	1532.77	1829.92	1707.61	1957.41	1541.56	1985.81	1983.03	1646.36	1686.99	1594.03	1389.45	731.675	1385.45	1361.11	1589.72	1405.94	1437.91	1521.23	1039.3	1356	1533.81	1025.63	1328.19	1555.29	1121.69	1032.78	1840.9	2748.65	2328.4	1930.45	1960.67	2536.27	1939.3	2295.9	2758.22	1804.77	1408.11	1473.88	1240.1	879.991	1105.57	1124.83
1424567_PM_at	BC007185	tetraspanin 2	Tspan2	440.736	540.75	490.339	607.315	513.295	377.211	422.805	385.274	429.021	385.339	329.164	342.192	339.964	340.763	372.677	437.583	437.565	512.667	416.184	526.108	435.058	475.699	435.843	452.397	392.309	1380.8	1208.74	1395.34	1254.06	1443.23	633.047	608.98	735.769	857.512	834.031	633.645	565.879	582.711	433.524	605.28	1195.06	1120.82	1204.93	853.747	1107.57	1124.75
1416979_PM_at	NM_025624	proteasome maturation protein	Pomp	1055.91	1022.07	967.346	794.666	876.096	1131.83	1057.9	1172.15	1182.85	1136.59	1005.98	924.822	986.883	992.831	963.37	805.804	946.778	1100.75	961.647	1014.55	1021.24	995.95	756.61	1003.03	1198.7	1183.4	1121.98	1171.45	1044.66	1203.59	1308.11	1251.08	1551.96	1256.86	1325.89	1410.11	1363.3	1474.27	1376.15	1410.85	1240.19	1140.29	1186.84	1105.74	964.578	1124.07
1437280_PM_s_at	AV110762	serpine1 mRNA binding protein 1	Serbp1	1228.89	1258.48	1170.93	1237.35	1442.35	1289.95	1457.91	1340.86	1189.28	1346.34	1330.14	1550.44	1255.07	1554.97	1546.23	1529.9	1405.68	1421.51	1290.68	1406.29	1172.01	1379.31	1614.65	1426.51	1331.4	1037.21	1197.99	1131.22	1229.1	1005.17	1342.84	1507.66	1290.49	1279.49	1223.38	1306.89	1504.64	1188.94	1172.18	1369.14	1179.85	1186.71	1252.23	812.063	1226.71	1123.22
1416713_PM_at	NM_026481	tubulin polymerization-promoting protein family member 3	Tppp3	260.759	220.46	211.448	272.34	230.034	393.664	313.292	328.029	307.499	325.525	327.906	297.473	391.521	357.074	331.235	266.804	301.73	274.157	295.932	199.618	209.085	249.533	320.129	262.456	273.85	1196.25	1204.27	1282.45	1171.8	1301.44	836.525	795.174	907.421	927.29	853.19	774.873	810.988	721.599	774.733	724.888	1266.72	1198.38	1214.81	1125.28	998.244	1122.78
1434265_PM_s_at	BQ174638	ankyrin 2, brain	Ank2	1160.43	1200.68	1198.65	1246.87	1218.07	1066.65	1095.84	1013.29	1008.47	1002.91	980.528	1178.87	999.046	1125.16	1086.93	927.409	1087.17	1067.82	1265.2	1219.35	1228.81	1190.68	863.111	1125.71	1112.3	1197.63	1183.68	1048.24	968.377	970.426	683.651	813.935	681.432	880.335	804.193	817.51	732.201	807.338	748.762	779.737	1217.18	1227.27	1177.65	973.089	1095.5	1120.36
1416057_PM_at	BC027265	NADH dehydrogenase (ubiquinone) 1 beta subcomplex, 11	Ndufb11	828.28	898.33	809.137	843.754	912.055	901.161	832.65	828.163	875.282	737.023	763.632	873.324	926.41	1011.87	1039.15	648.747	917.484	865.422	862.489	941.324	908.284	823.275	954.287	941.727	898.33	968.732	946.658	1023.58	1003.93	894.057	781.573	782.488	897.653	892.873	832.117	864.58	801.742	832.617	834.137	918.163	984.686	911.629	1091.09	1029.35	898.33	1119.63
1415740_PM_at	NM_008950	protease (prosome, macropain) 26S subunit, ATPase 5	Psmc5	664.281	784.324	630.119	530.347	633.519	763.217	723.941	651.576	677.803	586.487	550.084	745.347	737.789	677.743	787.977	644.242	700.846	770.289	602.912	797.116	660.935	633.564	778.333	666.898	701.625	982.736	922.078	968.001	924.499	1016.8	708.358	710.46	790.224	858.276	758.827	693.221	745.605	709.657	659.541	819.694	897.429	911.27	1111.64	1152.11	927.681	1117.3
1435074_PM_at	AV025807	transmembrane protein 106B	Tmem106b	1187.59	1186.79	1124.93	1132.56	998.748	1167.35	1107.81	999.658	1105.78	1027.82	1179.34	1290.55	1240.17	1145.41	1394.15	1067.24	1203.46	1252.36	1259.68	1306.08	1168.66	1159.92	1380.95	1090.81	1126.59	1129.59	1039.24	934.474	1196.4	1117.01	812.001	712.007	760.452	877.893	886.05	742.585	805.621	708.184	785.714	766.073	1158.81	1024.18	1116.05	1125.3	1266.11	1116.2
1456341_PM_a_at	AV354744	Kruppel-like factor 9	Klf9	1509.27	1528.83	1517.87	1209.21	1724.8	1805.81	2031.53	1849.56	1317.79	1489.85	1255.42	1844.88	1727.65	1706.2	1793.54	802.405	1556.66	1565.41	1667.41	1573.42	1574.96	1757.08	1318.98	1917.81	1587.78	884.87	996.659	1081.1	799.929	895.494	1002.43	1165.61	902.726	772.302	860.371	885.447	944.156	738.418	920.123	993.389	993.249	1107.96	910.745	816.234	634.873	1114.89
1422432_PM_at	NM_007830	diazepam binding inhibitor	Dbi	690.612	710.133	753.352	753.636	796.698	887.448	832.546	943.318	794.544	858.482	932.099	722.661	578.581	763.158	858.556	590.445	685.263	729.847	727.107	671.281	738.438	669.839	559.204	719.355	692.068	1216.16	1051.33	1224.72	1061.24	1206.61	1197.77	1420.43	1531.51	1696.76	1308.2	1618.34	1333.85	1579.38	1049.6	1333.69	1057.64	1070.76	1082.77	672.49	769.586	1114.88
1424146_PM_at	AB016602	G protein-coupled receptor 37-like 1	Gpr37l1	1028.4	878.154	1005.59	1009.5	1094.62	1105.06	948.688	1110.67	1006.73	1297.25	1170.85	879.437	1212.27	967.084	848.525	936.334	797.765	918.168	955.394	708.089	883.928	1000.34	1066.69	797.935	947.587	1213.65	1415.48	1491.58	1334.6	1351.53	1105.06	1248.23	1225.27	1280.09	1271.54	1343.21	1202.74	1081.85	1462.53	1224.19	1303.84	1311.01	975.91	953.459	1144.34	1113.41
1456743_PM_x_at	BB068032	mortality factor 4 like 2	Morf4l2	1079.52	1251.37	1204.96	1291.3	1294.7	1047.44	1257.05	1251.67	1243.99	1259.57	1080.51	877.887	915.377	1342.72	1214.15	1298.8	1250.44	1113.29	1203.12	1268.19	1206.9	1231.46	1193.41	1309.09	1200.45	1149.23	1055.98	1116.65	1042.34	1106.58	1045.61	959.782	1146.87	1114.5	1126.36	1124.33	1037.98	1153.33	799.406	1128.1	960.315	1046.03	1105.07	715.988	1038.3	1112.53
1421743_PM_a_at	NM_011042	poly(rC) binding protein 2	Pcbp2	1218.99	1348.68	1237.85	1172.98	1329.48	1384.61	1384.63	1402.42	1355.74	1351.25	1536.3	1437.99	1494.85	1555.66	849.693	1220.15	1229.88	1416.33	1370.94	1274.68	1225.9	1291.18	1118.01	1270.55	1274.37	1208.93	1209.96	1367.8	1112.33	1237.68	1492.08	1590.97	1384.11	1304.67	1432.12	1333.4	1378.27	1226.48	1460.97	1184.47	1383.97	1218.33	1268.56	756.53	883.132	1111.99
1424368_PM_s_at	BC026847	ubiquilin 1	Ubqln1	889.873	879.986	939.302	910.413	1012.34	1003.82	868.249	855.528	885.574	999.233	972.163	919.615	947.918	907.993	786.854	855.26	1009.62	1009.79	1031.88	969.921	953.73	1021.61	899.541	894.54	856.67	1112.16	1164.23	1221.26	1035.03	1064.65	818.51	809.42	791.056	906.235	808.466	822.674	781.513	790.63	762.525	674.406	1144.85	1229.46	1138.66	1054.29	1010.73	1111.51
1438925_PM_x_at	AV212820	ATPase, H+ transporting, lysosomal V0 subunit C	Atp6v0c	1415.3	1281.65	1307.29	1062.62	1438.59	1113.06	1047.15	1225.91	1126.43	1351.86	1423.98	1279.91	1282.82	1314.48	857.819	873.498	1230.08	1458.54	1252.63	1126.25	1321.64	1367.14	1007.53	1292.72	1240.94	1140.48	1085.21	1140.14	1012.92	1154.67	899.407	1223.64	1283.13	1242.38	1145.54	1172.58	1299.15	1153.66	1185.16	834.531	1245.07	1319.78	1145.37	1234.76	1093.59	1111.38
1460581_PM_a_at	AI506565	predicted gene 10071 /// predicted gene 12918 /// predicted gene 15710 /// predicted gene 5075 /// similar to 60S ribosomal protein L13 /// ribosomal protein L13 /// ribosomal protein L13, pseudogene 3	Gm10071 /// Gm12918 /// Gm15710 /// Gm5075 /// LOC674921 /// Rpl13 /// Rpl13-ps3	1064.23	1267.02	1237.59	1027.46	1560.02	1487.79	1491.27	1472.3	1395.65	1468.92	1360.26	1565.92	1544.52	1852.69	1592.61	923.397	1343.18	1339.22	1244.47	1357.16	1414.94	1298.64	1369.05	1360.26	1438.89	981.455	1116.31	1447.48	1146.23	1034.8	1648.61	2067.22	1844.1	1669.88	1535.75	1855.92	1645.65	2000.51	1817.74	1663.07	1243.04	1131.27	1173.44	966.919	881.386	1109.31
1426390_PM_a_at	BE944919	ADP-ribosylation factor 1	Arf1	1352.92	1233.63	1268.22	1316.9	1630.48	1190.91	1200.47	1222.56	1190.53	1370.11	1128.15	1223.48	1428.38	1196.56	1048.68	760.914	1063.4	1205.78	1314.35	1315.69	1255.1	1247.39	1157.16	1217.07	1160.51	1006.7	1268.37	1434.42	1032.22	1100.7	992.5	1364.79	1113.4	973.794	1004.44	1089.33	969.824	1130.55	988.76	1046.8	1145.37	1308.31	1187.94	741.191	926.791	1104.16
1419246_PM_s_at	AV339290	RAB14, member RAS oncogene family	Rab14	1168.67	1284.74	1013.73	1010.76	1270.22	1152.11	1208	1182.85	1127.25	1077.85	1040.55	1329.23	1089.48	1324.66	1388.72	871.994	1400.05	1433.24	1183.31	1397.13	1230.74	1204.98	1419.94	1324.6	1120.88	1215.76	1084.76	1067.08	1110.05	1072.45	1045.15	994.662	1037.38	1172.22	1051	1003.8	1074.8	974.157	838.779	1060.49	1137.56	1098.57	1171.77	1376.49	1056.85	1103.18
1456170_PM_x_at	AW544960	calreticulin	Calr	1146.06	1420.68	1170.86	1134.61	1057.99	1447.36	1297.9	1483.17	1509.56	1409.77	1570.07	1387.92	1582.84	1498.83	1547.92	1658.16	1482.11	1593.9	1410.62	1589.95	1340.66	1331.57	1486.02	1264.38	1496.05	1206.12	1179.26	992.262	1203.32	1173.69	1717.7	1725.32	1800.57	1653.2	1729.71	1802.38	2136.16	1685.57	1775.62	1977.03	1461.86	1295	1417.66	1493.51	1678.09	1102.53
1435593_PM_x_at	AI414989	ribosomal protein S7	Rps7	1353.05	1393.79	1237.77	1297.69	1335.55	1531.21	1588.01	1694.3	1476.93	1752.14	1814.6	1521.04	1507.82	1528.09	1740.41	1764.27	1366.77	1328.26	1420.17	1401.07	1377.92	1477.46	1764.96	1445.71	1299.43	1203.54	1354.64	1385.46	1333.69	1219.69	1789.83	2069.74	1809.17	1985.83	1743.03	1616.09	1739.09	1657.86	1672.14	1470.31	1426.11	1346.29	1340.12	1465.23	1737.14	1101.1
1428584_PM_a_at	AK012748	hydroxyacylglutathione hydrolase-like	Haghl	700.197	695.408	659.346	682.916	678.862	606.578	601.047	565.813	618.562	597.624	384.869	594.008	635.179	657.46	673.375	560.247	795.623	712.374	673.375	769.306	799.126	653.608	642.346	692.106	545.732	1058.16	1002.22	1029.22	886.075	893.36	555.841	571.177	542.69	626.387	635.002	548.074	516.002	544.437	426.562	584.104	992.553	954.001	1066.05	831.095	669.46	1100.68
1452692_PM_a_at	BI692577	NADH dehydrogenase (ubiquinone) flavoprotein 2	Ndufv2	973.915	966.245	889.142	824.924	965.771	880.708	909.256	947.989	831.987	942.613	987.413	958.227	977.141	1027.82	794.433	706.269	949.286	1057.65	922.655	897.085	921	910.874	915.294	1002.9	856.255	1079.36	1242.31	1278.73	965.771	1028.15	813.247	965.147	965.771	912.833	874.757	907.577	931.64	816.773	965.771	912.568	1224.67	1247.88	1250.78	935.423	1013.76	1099.75
1437649_PM_x_at	AV051525	peptidylprolyl isomerase B	Ppib	1104.7	1212.92	1073.15	1005.15	1217.54	1335.92	1358.39	1405.86	1329.06	1430.47	1441.1	1421.56	1278.9	1430.48	1147.4	913.194	1036.47	1172.81	1119.93	983.061	1096.04	1170.66	1023.43	975.157	1160.93	1113.47	1201.32	1334.81	1046.53	1143.62	1614.1	1910.93	1818.07	1635.5	1585.86	1955.34	2270.3	2025.81	2274.43	2103.02	1273.01	1228.49	1264.07	1149.09	1029.81	1098.93
1425539_PM_a_at	AB046114	reticulon 3	Rtn3	745.29	762.869	847.658	900.179	861.058	675.77	688.877	672.306	632.728	717.846	583.665	567.116	599.738	535.473	697.649	777.85	742.299	743.044	777.953	837.38	719.457	750.428	664.305	722.79	696.538	1079.85	1205.82	1083.71	1121.97	1019.83	716.016	712.569	698.309	720.16	731.497	728.911	579.167	682.159	727.349	699.127	1221.11	1210.67	1170.38	1168.18	936.089	1097.85
1415687_PM_a_at	BM212050	prosaposin	Psap	908.186	1079.14	1048.35	1004.53	896.404	1378.32	1249.22	1315.83	1347.14	1062.02	1105.13	1191.49	1116.13	1181.09	1252.24	945.859	988.391	1131.76	956.674	1015.92	1006.19	881.63	1012.76	1062.13	1091.35	814.095	928.048	735.256	912.839	802.325	2133.5	1773.98	2199.16	2587.85	1648.99	2013.16	1786.36	2115.47	1637.19	1681.97	964.552	835.501	885.494	952.872	840.811	1097.43
1427347_PM_s_at	BC003475	tubulin, beta 2A	Tubb2a	1385.07	1315.42	1297.14	1132.55	1423.8	1147.81	1224.68	1328.12	1237.8	1324.68	932.859	1224.44	1193.42	1246.24	1229.01	815.455	1334.95	1422.74	1276.64	1357.69	1304.24	1344.4	1094.59	1302.3	1237.55	1133.63	1203.03	1314.5	1163.66	1096.49	953.759	1033.45	1108.18	901.259	952.288	1213.11	1106.78	1040.97	971.349	1018.89	1249.31	1346.42	1251.41	854.904	800.503	1097.22
1419063_PM_at	NM_011674	UDP galactosyltransferase 8A	Ugt8a	288.125	261.418	293.518	241.79	313.227	171.791	179.863	130.603	129.796	169.937	196.449	167.589	196.983	153.855	150.656	273.772	266.757	324.301	251.892	229.963	227.869	272.689	259.008	248.009	219.062	1226.91	1188.81	1398.76	1016.05	1283.53	366.47	403.549	300.547	426.752	476.891	487.834	466.785	390.114	457.66	425.387	1189.51	1160.26	1184.19	897.538	1029.3	1096.39
1417712_PM_at	AA985754	eukaryotic translation initiation factor 2, subunit 2 (beta)	Eif2s2	667.641	785.247	734.628	846.014	785.533	877.816	795.589	997.62	779.424	884.953	732.845	761.622	534.708	828.392	717.512	817.249	686.197	750.335	742.881	704.748	733.705	823.775	432.799	781.892	795.002	990.581	1055.85	1119.1	1007.28	855.547	1065.27	1396.61	1326.01	961.696	1065.94	1350.78	1110.47	1248.65	1192.74	973.176	1047.66	1116.67	884.953	765.212	844.398	1096.38
1426351_PM_at	AI648003	heat shock protein 1 (chaperonin)	Hspd1	905.56	919.425	954.933	881.225	881.176	925.873	895.392	825.555	859.384	932.807	921.201	853.136	727.319	745.703	857.963	567.467	956.822	976.356	916.21	977.919	899.159	896.569	586.487	878.718	1006.22	1083.77	1140.59	1118.91	1230.86	1055	1077.78	1005.75	974.062	1008.69	978.162	960.843	1018.63	976.112	850.22	977.197	1136.59	1088.4	1241.79	989.439	903.819	1095.19
1423642_PM_at	BC005547	tubulin, beta 2C	Tubb2c	879.21	882.491	919.202	785.003	959.65	838.142	807.213	846.067	820.811	898.763	886.676	693.087	811.565	785.108	749.417	731.699	890.241	932.838	914.439	896.19	802.324	707.527	746.266	804.921	875.363	1313.55	1307.69	1290.84	1306.87	1354.75	823.219	770.6	805.494	797.242	887.682	907.186	891.73	842.869	793.085	1073.24	1146.16	1429.43	1435.12	884.225	1000.87	1094.84
1428258_PM_at	BG795140	RIKEN cDNA 2010107E04 gene	2010107E04Rik	940.689	884.787	986.042	962.869	850.581	842.701	790.916	826.398	828.692	750.612	1012.1	869.456	831.032	755.118	896.579	950.075	944.454	922.141	895.483	936.94	927.388	838.874	867.753	857.299	782.521	1241.01	1149.7	1209.92	1377.47	1165.71	1042.19	1001.47	944	957.807	1022.57	881.665	1079.51	912.261	1014.97	1057.75	1257.51	1166.37	1110.34	1306.63	1384.2	1094.06
1421063_PM_s_at	NM_033174	similar to SNRPN upstream reading frame protein /// small nuclear ribonucleoprotein N /// SNRPN upstream reading frame	LOC100044139 /// Snrpn /// Snurf	1269.94	1055.41	1214.48	975.89	1241.21	915.611	935.51	1106.02	961.593	1059.48	1104.59	710.309	1039.39	795.247	796.158	742.568	1037.09	944.68	1298.34	1048.78	1075.37	1275.77	796.876	1260.4	1019.91	1096.22	1220.07	1246.84	978.505	996.508	452.752	508.42	597.476	669.647	733.431	788.236	444.666	585.373	572.875	432.218	1089.46	1263.42	1176.88	505.253	929.362	1092.02
1437610_PM_x_at	AA419672	ribosomal protein S8	Rps8	1129.24	1209.41	1177.86	1036.36	1306.22	1445.09	1427.55	1444.7	1318.22	1509.55	1217.8	1339.52	1371.29	1489.59	1226.45	674.209	1199.54	1329.32	1198.44	1057.66	1257.05	1376.2	913.05	1246.98	1420.18	1052.93	1153.3	1297.53	1041.12	1044.59	1673.16	1910.45	2001.71	1734.63	1541.05	1843.21	1703.53	1846.3	1312.95	1399.66	1193.32	1303.98	1171.5	798.254	863.052	1091.99
1419073_PM_at	NM_019790	transmembrane protein with EGF-like and two follistatin-like domains 2	Tmeff2	547.237	671.23	493.669	554.072	463.188	442.057	409.515	376.174	461.6	431.347	456.2	462.844	466.45	430.811	593.388	766.68	597.505	637.069	534.259	638.381	538.262	499.069	696.355	548.268	469.239	1080	963.942	900.959	1099.44	1065.25	523.916	379.497	463.818	562.59	509.376	451.442	517.884	455.392	360.454	606.874	946.401	872.446	995.712	875.698	1215.9	1089.74
1416107_PM_at	NM_008741	neuron specific gene family member 2	Nsg2	1852.84	1927.26	1662.3	1680.28	1886.51	1463.32	1653.88	1589.17	1523.15	1714.05	1879.26	1818.51	1540.18	1583.19	1457.9	1607.14	2021.12	1973.8	1701.08	2001.41	1816	1819.39	1505.68	1786.9	1619.26	977.87	953.613	944.809	852.891	978.078	612.922	585.006	634.417	685.931	679.609	585.905	634.417	552.946	652.945	547.565	974.058	1005.84	1070.4	899.834	954.858	1087.87
1448945_PM_at	BC024534	plasma membrane proteolipid	Pllp	307.635	332.476	289.44	325.885	362.484	179.659	186.649	153.166	235.039	267.159	164.303	147.614	191.149	130.581	177.263	215.929	268.372	246.553	262.968	221.534	252.947	250.889	354.468	230.635	153.078	1053.59	1025.58	1047.46	1129.76	1066.5	425.116	509.152	463.707	518.789	592.579	390.303	457.653	415.255	482.98	493.457	877.765	820.591	678.479	808.274	872.818	1085.11
1460621_PM_x_at	AV124281	tyrosine 3-monooxygenase/tryptophan 5-monooxygenase activation protein, theta polypeptide	Ywhaq	1097.15	1103.01	1077.19	1000.71	1332.6	1021.1	970.529	1024.2	881.498	968.372	1017.86	993.854	925.442	928.396	748.877	694.992	1008.38	1209.41	1148.15	1040.5	1039.7	1192.27	683.525	1040	965.586	1220.8	1153.9	1506.02	975.467	1138.82	958.285	1141.41	872.425	998.945	948.285	1020.56	874.21	858.197	699.778	739.747	1138.3	1196.33	920.845	753.286	982.599	1084.4
1452997_PM_at	BE692399	cadherin 11 pseudogene	2610005L07Rik	644.007	666.422	694.781	782.488	666.496	768.734	652.678	692.297	644.485	643.192	651.336	652.571	514.398	495.581	717.652	1316.74	1007.92	1020.97	1271.41	1117.37	983.255	1141.12	825.227	920.136	1132.05	752.294	757.557	678.371	733.448	858.975	692.478	642.809	656.538	709.304	746.572	625.874	548.799	605.238	660.429	691.216	1044.76	997.99	1242.87	1253.93	1250.05	1084.24
1417747_PM_at	BC014803	complexin 1	Cplx1	728.174	659.585	720.411	746.504	603.618	580.597	536.206	489.824	549.127	547.581	534.818	498.946	602.548	358.721	661.353	836.055	699.961	648.52	691.917	661.353	613.761	646.003	669.649	596.925	633.935	1359.63	1202.39	973.308	1163.08	1153.71	588.577	442.095	559.553	545.321	695.352	573.881	489.702	480.419	554.553	581.791	1244.28	1048	1177.77	995.712	1271.87	1084.1
1439267_PM_x_at	AV085180	cytochrome c oxidase, subunit Va	Cox5a	891.974	967.228	844.989	1062.9	1022.12	893.388	953.14	940.376	818.811	936.822	886.79	936.822	904.52	975.435	989.259	838.56	999.371	1076.35	956.676	1027.34	872.81	953.594	993.528	881.788	869.549	1095.18	1112.44	1137.32	1264.59	1121.95	1001.21	957.038	951.485	1047.36	904.389	981.124	1002.32	851.543	921.412	1055.45	867.048	1133.59	1227.78	896.167	847.066	1081.85
1448533_PM_at	NM_025548	tubulin folding cofactor B	Tbcb	789.162	854.619	785.387	787.726	711.728	697.502	710.511	716.211	813.454	728.142	628.746	771.383	823.82	775.197	873.618	597.899	707.081	848.223	739.522	805.817	804.479	769.407	905.519	800.827	879.553	1156.46	1009.81	992.433	835.374	1099.88	671.524	771.248	830.352	861.337	877.938	825.015	838.033	849.919	658.103	957.072	1090.56	1007.73	1164.9	1070.5	941.517	1081.78
1434383_PM_at	BM114949	praja 2, RING-H2 motif containing	Pja2	1242	1314.88	1263.18	1529.07	1503.45	1141.74	1307.44	1241.55	1133.71	1225.24	1119.78	1245.66	1160.71	1404.91	1270	1455.4	1375.56	1349.58	1418.14	1280.91	1366.53	1396.28	1324.84	1468.78	1267.62	1289.61	1302.9	1185.53	1249.55	1165.1	742.275	860.116	826.399	836.372	779.179	836.5	804.953	731.79	707.186	767.644	1236.73	1365.22	1467.34	944.143	1120.01	1080.93
1437802_PM_x_at	BM115860	mortality factor 4 like 1	Morf4l1	896.496	1046.69	987.641	1048.3	975.067	939.854	916.643	923.039	910.619	881.763	951.849	1066.46	962.101	961.045	1189.14	1015.41	1041.43	1105.7	960.296	1006.36	1031.88	1003.11	1075.6	939.69	1060.2	1104.09	984.087	1007.39	1147.23	1121.5	961.332	843.007	911.429	1045.09	923.286	858.996	922.875	799.654	839.472	986.073	986.073	1002.95	1093.58	1024.31	923.487	1079.95
1435712_PM_a_at	AW907444	predicted gene 10260 /// similar to ribosomal protein /// ribosomal protein S18	Gm10260 /// LOC100047828 /// Rps18	1202.39	1314.09	1089.3	914.065	1308.39	1574.54	1595.4	1609.62	1597.37	1512.59	1472.42	1553.04	1383.46	1522.02	1546.08	1033.96	1327.41	1368.01	1187.09	1225.7	1254.87	1206.04	1164.9	1323.39	1406.9	1117.88	1069.44	1009.66	1071.35	1193.54	2371.67	2352.18	2510.24	2237.48	2002	2268.15	2090.36	2267.91	1679.45	2088.76	1096.78	1030.32	1129.63	1162.92	946.61	1079.63
1418067_PM_at	AI323758	cofilin 2, muscle	Cfl2	1026.51	1139.1	809.694	1182.57	1068.88	1089.26	883.243	968.617	1045.67	1111.87	888.893	1134.27	1028.52	1089.26	1265.6	568.21	636.204	637.47	629.214	597.372	572.766	591.861	753.582	588.355	533.374	1757.52	1853.52	1378.64	1990.13	1828.12	1369.78	1015.22	1355.39	1525.62	1459.1	1361.32	1469.86	1370.29	1508.81	1521.43	1089.26	1089.26	1183.02	1112.44	1170.56	1079.22
1417073_PM_a_at	NM_021881	quaking	Qk	612.105	552.968	753.836	612.647	888.671	615.275	641.028	687.151	599.696	656.736	559.91	499.329	721.336	841.567	379.49	306.933	494.649	572.848	635.982	569.577	718.151	792.275	535.363	816.398	590.546	900.62	1238.74	1383.43	735.564	963.424	685.067	871.148	675.061	914.033	750.34	849.63	684.247	780.962	778.856	609.473	1239.79	1278.32	1193.51	592.464	702.101	1078.71
1415980_PM_at	NM_026468	ATP synthase, H+ transporting, mitochondrial F0 complex, subunit C2 (subunit 9)	Atp5g2	1061.12	1208.02	1079.18	1097.62	990.96	1171	1140.17	1223.32	1257.35	1156.97	1299.59	1183.93	1247.26	1031.49	1356.23	1318.92	1162.39	1240.58	1156.22	1128.64	1178.8	1094.65	1322.69	1115.33	1106.39	1203.56	1177.45	1108.19	1181.25	1272.12	1339.37	1480.08	1476.1	1417.37	1405.56	1332.18	1387.83	1330.74	1288.8	1344.58	1220.18	1049.18	1158.4	1091.14	1295.95	1077.95
1419252_PM_at	BG067649	epidermal growth factor receptor pathway substrate 15	Eps15	973.469	967.204	930.746	1032.63	1047.41	831.066	758.121	785.24	701.277	839.307	692.019	779.353	770.823	756.408	853.185	765.458	950.796	972.103	942.396	920.426	921.734	951.214	899.374	880.467	861.696	1091.91	1059.44	1124.75	1201.97	1074.99	753.663	752.128	753.169	800.77	869.819	707.239	745.423	648.285	695.539	673.477	1145	1167.24	1096.37	1094.94	1104.23	1076.64
1456056_PM_a_at	AV338866	DNA segment, Chr 6, Wayne State University 116, expressed	D6Wsu116e	1101.26	1191.29	1165.56	1184.46	1138.6	1117.62	927.788	1126.71	994.922	1040.16	883.132	1102.3	982.507	1035.8	865.111	1116.35	1000.61	1219.94	1191.27	1205.02	1115.96	1071.37	807.754	1135.33	1093.13	1160.79	1093.45	1196.64	995.006	1285.56	1035.24	1003.97	892.812	962.589	928.326	1023.1	1009.32	900.828	928.8	1074.02	1192.75	1169.77	1190.5	1063.87	899.473	1075.45
1427889_PM_at	AK011566	spectrin alpha 2	Spna2	1411.58	1485.11	1411.14	1309.22	1467.41	1139.35	1405.83	1164.67	1324.66	1147.08	1165.31	1467.59	1231.71	1346.73	1349.23	1396.32	1452.13	1502.24	1328.56	1462.63	1507.05	1353.8	1347.43	1469.27	1288.49	1136.92	1058.18	1022.21	1025.99	1126.84	805.219	691.329	760.817	819.163	844.931	855.067	833.858	785.879	695.199	776.987	1107.28	1064.53	1165.48	1266.58	997.314	1074.69
1438507_PM_x_at	AV110879	ribosomal protein L14	Rpl14	1146.11	1335.39	1044.03	826.521	1452.35	1453.65	1360.53	1637.62	1400.72	1403.87	1598.76	1774.81	1661.56	1845.18	1450.95	793.07	1343.16	1440.75	1274.95	1223.42	1334.48	1377.73	1562.95	1295.12	1354.68	1213.94	1306.25	1557.95	1367.91	1173.31	1579.06	2142.23	1872.04	1793.15	1424.17	1716.09	1771.03	1524.34	1334.62	1603.31	1401.74	1386.87	1398.47	1214.24	1231.21	1074.04
1433855_PM_at	BF462185	4-aminobutyrate aminotransferase	Abat	688.203	683.81	686.996	626.033	722.468	658.395	630.493	580.757	616.135	617.561	549.091	642.649	637.615	623.145	635.25	471.064	737.192	713.557	731.687	629.517	697.651	621.293	790.736	713.656	627.281	1080.91	1181.18	1150.76	1012.18	1084.18	644.023	573.355	577.754	801.009	689.157	756.492	595.296	652.274	577.504	563.403	946.859	1249.68	1159.24	941.685	991.496	1073.56
1434914_PM_at	BB396668	RAB6B, member RAS oncogene family	Rab6b	1534.52	1515.37	1470.2	1525.97	1628.33	1127.62	1317.49	1282.35	1324.55	1339.72	1480.87	1371.91	1305.03	1372.54	1402.79	1517.2	1512.12	1578.19	1567.14	1562.37	1408.75	1572.05	1239.92	1431.44	1273.7	1185.25	1225.34	1154.79	1132.48	1110.44	638.286	733.236	642.381	768.169	750.46	673.277	636.006	631.185	631.991	658.828	1185.57	1253.88	1233.75	945.958	1079.74	1073.4
1416519_PM_at	NM_018730	predicted gene 13611 /// similar to Rpl36 protein /// ribosomal protein L36	Gm13611 /// LOC100048508 /// Rpl36	1041.79	1046.12	1027.54	719.768	1056.92	1334.16	1189.74	1222.03	1224.39	1139.85	1007.93	1398.65	1346.42	1273.31	1072.13	576.736	953.3	1195.94	946.088	1021.73	1143.88	1145.17	862.973	1072.56	1140.84	1112.06	1087.85	1199.79	944.771	1079.95	1485.06	1577.83	1770.65	1695.5	1478.55	1524.59	1470.67	1414.64	1149.04	1295.06	1061.18	984.173	1096.86	862.348	770.149	1072.15
1447883_PM_x_at	BB299566	microtubule-associated protein 1 light chain 3 alpha	Map1lc3a	1000.13	1225.31	1154.29	1086.8	1059.95	928.402	1076.14	943.115	1034.69	1044.6	932.704	1040.64	1129.41	1075.63	1209.47	1119.69	1098.33	1222.34	1145.16	1203.11	1198.45	1048.3	1341.86	1112.36	1027.87	1119.21	1081	1054.52	1167.57	1039.58	805.613	683.209	829.543	893.653	843.409	805.01	892.618	830.945	705.037	1014.41	1058.16	955.87	1042.42	1137.47	953.769	1071.32
1425143_PM_a_at	BC006660	NADH dehydrogenase (ubiquinone) Fe-S protein 1	Ndufs1	768.847	826.477	837.063	903.384	729.502	789.222	720.446	632.44	684.839	635.028	817.082	630.701	495.833	631.981	839.174	922.649	788.516	747.891	794.416	851.441	773.533	744.131	680.827	807.751	733.236	1070.56	1008.7	904.095	1025.76	1047.33	677.353	554.619	590.545	734.95	717.284	633.012	635.917	615.325	654.332	698.363	957.827	960.054	1027.26	941.2	982.755	1068.92
1421950_PM_at	NM_011070	prefoldin 2	Pfdn2	804.782	784.711	751.722	548.794	725.328	837.036	816.298	757.527	762.898	807.152	881.033	897.308	911.98	745.359	624.368	558.993	913.818	938.892	849.903	826.945	784.288	831.794	604.591	831.231	845.23	1080.01	1072.57	1133.75	772.304	1066.54	816.468	791.352	769.986	838.36	825.313	712.569	742.354	671.995	622.57	641.629	1222.15	1126.24	1104.04	922.441	818.323	1068.72
1437513_PM_a_at	BM239422	serine incorporator 1	Serinc1	1389.9	811.146	1253.02	958.614	1409.41	1177.98	915.233	1318.42	909.257	1310.2	954.101	677.295	883.495	515.042	536.045	640.255	970.606	890.237	1175.5	1109	1174.32	1211.63	614.31	1206.31	1111.08	1183.05	1467.39	1633.04	1021.34	1081.11	683.913	838.506	840.987	821.244	781.684	982.289	521.6	756.842	749.511	565.263	1570.79	1700.14	1261.66	669.558	900.931	1068.58
1433754_PM_at	BI649713	muscleblind-like 2	Mbnl2	1038.45	1187.44	1051.42	1134.47	1133.39	933.923	1053.37	1091.43	999.885	1075.17	1134.17	937.04	941.504	1040.37	737.042	1365.22	1128.52	1134.63	1080.11	904.467	1075.88	1172.14	944.571	1122.03	1025.7	1113.42	1204.17	1283.56	1313.3	1145.06	986.241	945.769	782.188	921.882	969.829	1008.97	985.094	835.056	1008.99	881.458	1201.8	1173.45	1048.89	926.339	1212.25	1068.52
1435897_PM_at	BB756431	ribosomal protein L32	Rpl32	1055.94	1064.68	945.394	1048.72	1029.63	1317.09	1285.62	1294.43	1364.89	1284.26	1182.98	1380.8	1313.77	1223.57	1298.92	836.092	1143.09	1110.49	1079.01	1031.4	1047.12	985.935	1159.46	1035.71	1114.63	1047.64	1005.5	1023.42	1080.07	1013.29	1809.98	2357.29	1945.62	1790.33	1763.4	1897.42	1712.68	1799.38	1481.94	1499	1038.14	1064.8	1101.89	890.954	1028.67	1067
1416567_PM_s_at	NM_025983	ATP synthase, H+ transporting, mitochondrial F1 complex, epsilon subunit	Atp5e	1080.22	1003.61	1022.49	1075.09	938.98	1086.23	1039.29	1020.76	1073.41	1061.67	1100.59	866.985	1132.95	1060.76	1123.98	1009.1	1005.3	992.11	1017.41	937.94	1027.85	1041.92	1085.73	992.605	1015.98	1128.57	1154.82	1127.09	1094.08	1120.01	1064.68	1070.59	1132.84	1016.68	1103.35	1120.5	1035.9	1103.08	844.232	1220.55	1041.42	1069.33	1034.22	668.275	1047.84	1066.9
1423126_PM_at	BI080505	ATPase, Na+/K+ transporting, beta 3 polypeptide	Atp1b3	763.831	790.583	747.749	754.955	720.715	873.313	772.829	792.764	805.778	866.604	733.629	815.547	730.771	685.256	904.317	962.951	790.325	790.884	760.865	797.652	731.133	737.327	815.495	719.218	788.724	1145.34	1046.59	1130.97	1029.44	1130.76	1409.87	1257.7	1346.85	1359.1	1334.46	1276.31	1241.63	1274.98	1196.65	1378.6	1107.8	1041.25	1034.78	1026.03	980.954	1066.87
1420365_PM_a_at	NM_016806	heterogeneous nuclear ribonucleoprotein A2/B1	Hnrnpa2b1	1021.58	1045.79	1120.03	994.616	1348.64	1082.92	1088.52	1186.12	958.463	1117.93	1307.24	1157.05	921.727	1043.65	1032.15	779.801	1170.07	1296.22	1183.43	1136.17	1132.12	1075.24	798.947	1148.13	1067.06	891.034	1052.03	1166.18	895.109	974.901	1072.41	1193.63	954.317	1058.76	983.374	1093.26	1065.06	1064.88	1072.41	1030.26	962.255	984.676	1250.88	1002.97	1129.82	1066.54
1419544_PM_at	AA987147	ATPase, H+ transporting, lysosomal V1 subunit C1	Atp6v1c1	1178	898.205	970.032	1021.8	1186.16	787.257	902.1	918.789	845.329	847.91	658.14	751.61	746.194	851.927	945.995	637.243	873.059	996.433	911.588	1040.73	937.783	925.703	586.05	950.17	900.031	911.588	948.28	1113.58	1059.13	962.633	750.473	911.588	990.789	889.052	764.821	967.125	675.883	879.013	718.736	729.206	968.137	1028.6	1162.29	789.621	823.856	1063.91
1433688_PM_x_at	BE993872	ribosomal protein L14	Rpl14	1087.4	1267.53	970.151	945.346	1167.35	1279.87	1348.4	1374.73	1385.07	1300.39	1428.39	1506.24	1450.34	1504.35	1361.74	674.216	1156.27	1300.18	1112.95	1209.87	1195.14	1121.66	1201.65	1157.49	1222.75	1174.79	1199.97	1313.58	1119.04	1183.76	1500.2	1864.84	1632.84	1545.34	1415.58	1660.62	1490.5	1511.03	1199.13	1479.97	1163.51	1181.12	1294.23	654.165	1043.98	1063.12
1451068_PM_s_at	BC027208	ribosomal protein S25	Rps25	1044.61	1199.91	1159	1071.87	1486.79	1394.48	1398.38	1639.7	1544.53	1463.77	1329.63	1463.38	1365.03	1850.45	1458.62	981.649	1133.06	1238.22	1161.1	1226.61	1303.67	1065.17	1229.67	1382.85	1335.71	1061.59	1156.29	1331.61	1313.6	1004.99	1431.05	1776.28	1690.89	1737.18	1467.99	1508.07	1562.16	1531.27	1388.72	1477.36	1117.33	1116.96	1433.45	1039.05	1215.29	1063.09
1455550_PM_x_at	BE691746	serine incorporator 3	Serinc3	1148.74	1124.92	1110.05	1160.83	1096.22	1513.92	1245.28	1530.41	1281.82	1644.32	1418.48	1159.06	1200.32	1211.61	1046.2	756.123	1095.55	935.601	1195.35	1155.84	1138.31	1097.27	1011.66	1070.14	1151.2	969.571	1076.57	1100.4	827.839	1059.17	1711.83	1744.3	1680.08	1544.63	1606.83	1611.33	1750.9	1622.69	1580.61	1549.41	1198.3	1350.55	1108.83	835.248	1195.84	1062.44
1416468_PM_at	NM_013467	aldehyde dehydrogenase family 1, subfamily A1	Aldh1a1	672.714	622.427	683.331	829.741	700.414	977.213	828.75	818.884	990.438	919.947	766.606	885.832	825.416	854.495	853.813	693.726	589.056	685.679	586.512	578.125	558.383	589.509	766.809	674.373	640.816	1173.77	1278.87	1181.92	1215.85	1229.29	1070.57	1085.75	1309.81	1263.14	1209.39	1108.11	1096.8	943.622	970.516	980.714	1133.58	1102.52	1046.52	845.345	959.176	1060.52
1418622_PM_at	NM_021518	RAB2A, member RAS oncogene family	Rab2a	979.746	870.38	959.094	1050.42	1263.88	927.773	979.414	1038.29	874.28	1052.15	999.253	820.036	849.273	969.316	930.976	947.097	1077.09	1010.81	1073.24	1013.73	937.307	959.676	939.443	1035.57	876.531	1049.82	1118.77	1239.77	1121.48	1033.82	709.286	838.806	825.46	853.137	798.497	869.395	753.583	745.531	684.629	718.934	1182.45	1216.97	1331.64	1088.75	952.513	1059.66
1435026_PM_at	BM117672	sparc/osteonectin, cwcv and kazal-like domains proteoglycan 2	Spock2	1352.25	1299.77	1288.59	1236.57	1213.18	1127.07	1174.02	1148.52	1324.51	1124.09	1148.52	1087.46	1289.99	1283.11	1122.37	1297.67	1230.68	1201.03	1267.15	1182.88	1182.75	1221.93	1513.42	1352.87	1266.45	1148.52	1180.53	1135.49	1243.29	1162.27	814.92	773.116	661.444	864.359	794.942	710.66	807.78	736.406	747.684	865.603	1380.63	1225.3	1140.55	1093.31	1360.59	1056.17
1422480_PM_at	NM_017472	sorting nexin 3	Snx3	947.642	944.693	925.494	915.099	850.295	846.059	924.228	802.76	944.947	871.339	1032.22	922.873	935.382	865.162	832.2	946.136	980.31	1114.61	902.534	957.122	999.822	999.387	1012.42	921.383	957.253	1048.62	989.89	894.931	946.537	977.265	944.947	900.236	866.037	928.523	994.084	879.135	948.93	944.947	849.063	930.077	1105.36	1033.81	1012.91	1066.32	977.613	1054.81
1448846_PM_a_at	NM_009082	predicted gene 12508 /// predicted gene 13841 /// predicted gene 5561 /// predicted gene 6344 /// similar to ribosomal protein /// ribosomal protein L29	Gm12508 /// Gm13841 /// Gm5561 /// Gm6344 /// LOC100044494 /// Rpl29	1180.42	1347.88	1193.05	1115.59	1311.04	1310.03	1264.44	1353.66	1404.85	1314.34	1340.24	1273.67	1247.55	1371.6	1357.24	903.463	1240.27	1257.3	1158.84	1247.55	1286.07	1216.29	928.965	1213.25	1308.38	971.417	982.444	1047.53	1014.4	976.444	1581.9	1807.93	1811.06	1683.63	1476	1923.05	1696.47	1786.29	1521.57	1650.22	1041.84	1077.15	1078.3	830.303	838.635	1054.58
1434872_PM_x_at	AV170241	ribosomal protein L37	Rpl37	942.89	1031.08	868.451	981.09	1166.44	1128.59	1260.19	1301.95	1153.84	1110.12	1163.86	1143.57	982.26	1338.6	1306.8	1285.56	1214.16	899.665	1041.13	1102.32	1082.55	977.723	1037.58	1117.62	1039.12	1054.58	987.62	1042.74	1093.1	1126.68	1300.35	1542.78	1435.05	1533.42	1345.4	1202.61	1251.88	1206.38	895.391	1335.95	888.063	963.192	1117.62	1008.11	1339.49	1054.04
1448685_PM_at	NM_026063	RIKEN cDNA 2900010M23 gene	2900010M23Rik	1231.95	1185.33	1142.57	1074.55	1083.16	1072.87	1068.31	1051.7	1079.97	1105.01	1225.08	1160.97	1361.61	1008.48	1226.72	1012.98	1194.76	1239.55	1174.09	1246.28	1161.52	1118.8	1359.05	1157.04	1127.18	976.212	1025.62	1008.81	1051.72	960.848	856.404	771.899	871.458	841.303	863.641	903.001	966.076	871.817	823.194	997.103	1012.72	975.117	1083.73	875.363	1121.95	1053.07
1423799_PM_at	BI693609	eukaryotic translation initiation factor 1	Eif1	1115.59	1220.81	1136.27	1104.17	1276.92	1173.46	1239.84	1143.88	1098.51	1234.29	1230.31	1229.71	1320.38	1249.66	1239.08	776.855	1132.63	1206.73	1160.85	1234.94	1256.56	1265.1	1257.18	1192.36	1258.74	956.294	1094.22	1003.82	981.811	900.848	867.806	1048.77	1061.69	991.204	952.171	900.41	981.949	836.23	906.702	972.437	1034.81	1080.63	1164.68	829.149	810.108	1052.81
1440902_PM_at	AI854460	ermin, ERM-like protein	Ermn	259.018	243.507	254.407	307.397	256.425	318.222	272.157	271.608	257.694	335.144	312.863	222.873	234.151	319.588	316.287	362.987	259.512	297.202	269.853	261.796	210.674	235.682	239.705	233.023	307.738	1226.75	1232.23	1308.35	1121.25	1251.37	805.604	706.659	838.017	923.24	850.684	864.23	842.506	829.634	715.783	996.552	1198.92	1156.39	1064.15	1325.87	1049.64	1049.64
1452666_PM_a_at	AK004359	transmembrane and coiled-coil domains 2	Tmcc2	1022.41	1092.4	949.861	1088.31	878.955	923.084	815.215	830.97	966.92	878.524	1002.32	1009.77	1135.5	1091.79	1002.68	1155.53	1177.38	1083.03	1097.54	1094.97	924.128	1018.02	1249.74	862.442	1006.86	1066.55	994.472	889.155	1063.75	1202.35	635.321	570.873	628.836	692.013	746.461	532.432	598.271	511.568	597.564	612.493	1100.1	942.893	995.457	917.253	927.197	1049.63
1438478_PM_a_at	AI313926	protein phosphatase 3, catalytic subunit, alpha isoform	Ppp3ca	2041.2	2080.24	1885.61	1910.25	2197.72	1449.99	1712.39	1682.45	1639.14	1541.12	1809.41	1933.33	1635.68	1679.68	1965.79	1732.48	2061.29	2059.89	1761.87	1954.14	1968.28	1818.98	1689.54	1803.83	1758.7	923.139	927.255	1010.43	1007.06	916.953	719.074	737.565	647.337	808.65	776.723	715.428	649.697	650.416	588.753	646.18	907.341	937.07	981.784	1142.3	934.132	1049.52
1450081_PM_x_at	NM_008155	glucose phosphate isomerase 1	Gpi1	1414.28	1467.09	1352.49	1304.81	1485.92	1384.83	1355.58	1472.96	1428.05	1468.56	1512.06	1514.8	1578.67	1460.9	1414.78	1009.19	1445.58	1510.28	1490.46	1379.78	1463	1528.06	1259.69	1426.75	1587.07	1157.6	1175.29	1231.77	1127.28	1235.15	1281.94	1488.84	1384.31	1369.79	1376.47	1355.31	1271.25	1182.87	1346.13	1280.16	1176.38	1221.37	1052.82	714.911	871.549	1049.23
1453055_PM_at	BB462688	sema domain, transmembrane domain (TM), and cytoplasmic domain, (semaphorin) 6D	Sema6d	542.962	511.51	574.574	612.415	513	482.049	403.625	374.025	504.378	505.966	550.96	470.037	522.618	568.42	511.21	523.746	597.707	619.434	584.502	619.434	596.942	540.297	604.081	538.314	511.63	948.431	996.454	843.637	955.135	980.895	606.239	613.589	546.085	717.514	752.229	619.434	719.073	621.769	658.926	665.53	910.797	1033.14	1023.93	1185.19	1108.19	1048.73
1451162_PM_at	AK010939	heat shock factor binding protein 1	Hsbp1	1225.6	1101.4	1081.57	1166.94	1050.43	1038.07	928.382	1017.49	949.165	1114.8	1226.45	1039.42	855.146	734.755	731.459	1145.59	1145.76	1142.89	1104.87	1022.31	1069.41	1138.68	794.347	1073.77	967.846	1037.93	1147.7	1200.58	1138.47	1043.62	1010.05	986.928	959.059	958.254	1065.01	1020.22	989.631	958.843	1225.18	871.808	1160.44	1131.91	984.676	801.54	1205.09	1048.35
1437005_PM_a_at	AU019414	ribosomal protein L18	Rpl18	1142.07	1071.96	1181.69	960.653	1303.35	1507.47	1587.67	1726.3	1437.45	1748.5	1598.02	1387.97	1494.16	1422	984.305	915.103	1169.7	1168.93	1265.57	1121.49	1182.53	1142.8	1160.05	1179.04	1355.71	1157.16	1370.6	1379.16	990.172	984.503	1926.96	2419.9	2206	1993.45	1807.72	2121.26	2051.31	2189.57	2154.06	1787.35	1340.03	1377.24	1249.57	709.731	1094.83	1047.91
1417762_PM_a_at	NM_012053	ribosomal protein L8	Rpl8	991.677	1088.05	1147.11	863.832	1203.47	1366.97	1368.03	1396.48	1422.81	1445.36	1216.73	1328.32	1539.29	1522.32	936.542	892.237	1101.33	1163.82	1104.85	976.65	1314.59	1036.74	1064.22	1270.45	1373.24	1124.95	1398.74	1469.38	1033.45	1149.85	1375.46	1888.33	1727	1565.51	1423.15	1747.5	1529.81	1633.62	1617.15	1258.02	1384.2	1463.11	1354.35	886.118	1024.49	1047.51
1454696_PM_at	BG071068	guanine nucleotide binding protein (G protein), beta 1	Gnb1	1165.26	1240.71	1179.16	1220.13	1058.14	1011.59	1157.34	1071.93	1122.1	1159.71	1236.14	1315.07	1127.25	1372.03	1426.16	1003.09	1327.25	1198.69	1190.69	1298.14	1196.28	1295.63	1337.3	1180.05	1162.44	981.003	967.553	893.779	1047.99	914.675	804.053	766.599	802.954	834.867	844.562	764.969	982.748	757.632	605.619	880.912	926.218	971.651	1015.15	805.341	906.899	1047.07
1424719_PM_a_at	M18775	microtubule-associated protein tau	Mapt	1008.03	1180.35	911.779	985.091	1150.46	900.392	966.037	953.797	960.631	744.982	958.688	1056.38	1021.54	929.441	970.902	1049.15	1132.81	1225.45	1156.5	1202.16	1098.15	931.082	1194.16	1079.05	952.975	1052.59	1023.25	1154.88	1129.27	1039.05	569.218	649.32	585.91	908.311	692.147	663.782	693.783	689.677	437.353	658.86	973.927	1078.27	1106.86	1254.73	1033.37	1045.31
1450372_PM_a_at	NM_009077	ribosomal protein L18	Rpl18	891.135	1045.57	770.65	701.156	767.977	1304.03	1237.34	1255.27	1385.84	1134.87	967.716	1382.44	1303	1047.01	1288.87	688.622	1016.58	1035.39	864.382	1030.35	930.463	848.667	1205.18	960.797	1092.53	1036.18	993.406	885.822	923.865	999.383	1944.47	1744.74	2004.74	1900.52	1606.64	1909.94	1851.26	1782.09	1630.32	1809.29	1024.79	987.797	1038.71	962.377	1020.67	1045.08
1455236_PM_x_at	BB704811	small EDRK-rich factor 2	Serf2	1016.5	1013.97	1064.54	997.048	972.919	1098.48	1055.47	996.397	1165.93	1094.05	1013.23	1045.48	1087.81	986.058	1119.63	912.655	1055.47	937.974	997.607	1044.33	1058.8	938.116	933.607	998.073	1108	1055.35	944.715	1064.33	1035.55	1104.89	1462.89	1338.53	1525.26	1331.14	1383.12	1570.25	1508.71	1540.04	1438.01	1454.33	938.932	905.671	875.568	1006.09	895.253	1044.78
1417652_PM_a_at	NM_009321	tubulin cofactor A	Tbca	859.615	856.177	758.801	865.009	795.885	927.171	856.531	880.282	836.091	914.38	982.445	859.716	845.657	773.899	912.222	905.651	860.332	893.986	852.443	806.591	809.663	921.168	829.705	790.55	868.456	1062.65	1146.54	1090.42	1147.44	1024.13	1091.59	1206.96	1319.63	1221.61	1197.75	1162.01	1233.65	1088.23	1244.23	1191.8	1201.88	1136.89	1209.4	811.302	1362.23	1044.69
1448243_PM_at	BC004804	N-ethylmaleimide sensitive fusion protein attachment protein alpha	Napa	1124.21	1224.2	1075.94	1240.41	934.605	990.614	1033.47	880.077	1039.2	981.688	1104.39	1034.1	1075.77	956.364	1137.77	1339.24	1255.44	1111.26	1076.28	1113.59	1046.69	1164.58	1347.29	976.157	1011.14	1162.85	1006.59	816.804	1247.44	1173.51	956.483	748.568	871.48	888.032	911.824	710.597	829.244	771.311	907.946	958.024	1042.24	925.478	959.009	1293.37	1239.57	1043.72
1429708_PM_at	AA596846	NADH dehydrogenase (ubiquinone) 1 alpha subcomplex 11	Ndufa11	882.374	798.549	723.549	721.419	781.509	777.721	710.598	744.458	762.152	827.651	698.538	690.432	826.755	749.166	701.666	611.477	855.492	811.141	778.519	840.258	756.383	748.072	889.868	790.522	831.2	988.905	973.404	1047.34	1047.15	927.366	757.278	752.632	779.601	721.973	795.106	780.962	847.027	813.288	806.788	833.857	1081.6	1000.84	893.1	860.055	1000.63	1042.85
1415782_PM_at	NM_133354	predicted pseudogene 10241 /// SMT3 suppressor of mif two 3 homolog 2 (yeast)	Gm10241 /// Sumo2	1323.53	1320.36	1242.08	1556.33	1315.79	1203.77	1316.31	1225.39	1365.83	1322.01	1378.19	1411.31	1239.62	1220.37	1305.97	1481.23	1379.75	1309.04	1280.7	1303.74	1254.21	1276.91	1538.99	1187.37	1204.91	915.334	974.21	861.608	901.216	1017.56	1080.17	1075.29	1216.23	1048.16	1073.39	985.888	1093.34	1034.8	1104.76	1171.65	892.704	965.147	1013.18	1271.23	1101.93	1041.24
1423517_PM_at	AI325146	chaperonin containing Tcp1, subunit 6a (zeta)	Cct6a	1106.71	960.366	977.937	942.711	1059.82	872.703	957.587	962.52	903.259	861.782	865.588	761.24	867.224	926.657	883.381	945.561	962.52	996.14	953.891	827.507	876.552	962.52	790.162	994.907	949.227	1054.6	1027.47	1020	993.194	1067.93	981.608	910.86	927.334	926.169	934.991	972.084	796.977	1004.02	853.282	905.445	1054.93	1014.25	1047.48	787.689	1066.85	1039.96
1424109_PM_a_at	BC024663	glyoxalase 1	Glo1	430.476	416.951	446.857	396.594	417.541	462.538	375.787	394.731	386.408	483.516	373.701	397.461	386.438	308.761	433.756	259.608	352.919	378.368	440.279	449.063	582.388	602.031	347.646	388	647.991	687.129	752.009	837.616	720.161	663.267	453.066	482.828	517.877	457.158	495.266	517.778	456.906	482.828	547.851	497.116	783.876	776.614	771.123	602.377	569.806	1037.11
1415991_PM_a_at	NM_027910	kelch domain containing 3	Klhdc3	1428.2	1387.14	1332.48	1420.55	1119.86	1143.37	1197.91	1083.76	1288.01	1142	1181.89	1318.31	1528.86	1260.83	1551.99	1348.34	1384.98	1220.34	1205.33	1323.41	1378.61	1281.63	1623.73	1161.16	1306.37	1190.18	979.385	951.132	1198.25	1143.44	893.12	738.541	804.127	951.163	951.012	807.142	783.312	789.234	804.998	946.077	1043.32	999.424	1061.92	999.523	1001.95	1036.21
1425567_PM_a_at	D63423	annexin A5	Anxa5	383.362	357.367	370.261	336.659	347.198	509.369	506.831	547.87	574.669	607.665	503.817	558.146	564.463	543.728	457.467	370.05	381.828	395.218	434.336	364.196	372.36	364.684	443.537	370.253	446.693	903.581	884.562	1024.48	861.112	934.176	1287.6	1542.65	1400.47	1502.81	1310.36	1559.03	1270.95	1572.58	1238.65	1231.28	968.573	930.595	844.443	772.304	898.7	1036.05
1418528_PM_a_at	NM_010015	defender against cell death 1	Dad1	794.186	853.219	840.02	721.414	729.296	783.086	687.175	650.08	783.108	857.13	794.126	822.389	875.748	795.098	885.878	716.365	769.522	818.036	810.865	870.876	790.788	742.904	884.125	848.73	772.189	998.429	898.168	840.839	939.133	855.761	864.67	816.465	995.087	886.223	890.359	870.673	932.273	950.259	845.355	1036.68	859.536	848.848	913.715	997.409	952.425	1035.54
1454900_PM_s_at	AW107953	MYC binding protein 2	Mycbp2	1072.75	1007.68	1102.4	937.245	1172.47	977.046	968.181	1085.64	965.18	1054.97	822.802	973.82	997.553	1006.54	910.014	927.289	1070.99	917.791	973.82	1048.01	1056.18	1087.54	915.474	1117.73	1034.93	913.546	977.736	1010.05	1022.15	941.999	667.346	894.63	645.096	819.679	808.455	781.414	733.309	744.026	745.162	758.629	1037.19	1088.22	1096.72	927.467	925.366	1035.29
1437454_PM_a_at	AV103255	thioredoxin-related transmembrane protein 2	Tmx2	721.241	718.704	694.678	628.968	750.482	695.929	635.66	670.929	644.165	650.459	738.097	700.958	608.273	693.213	820.88	639.149	812.457	801.197	710.766	690.809	711.431	625.789	747.482	718.125	603.808	947.751	875.961	1071.61	1008.13	830.306	692.162	775.263	775.149	768.62	738.097	689.038	678.034	651.688	551.126	676.083	1032.91	942.292	993.657	1022.5	952.41	1033.41
1426522_PM_at	BG866501	hydroxyacyl-Coenzyme A dehydrogenase/3-ketoacyl-Coenzyme A thiolase/enoyl-Coenzyme A hydratase (trifunctional protein), beta subunit	Hadhb	601.762	628.191	581.97	563.207	571.328	604.9	567.765	528.835	575.624	620.16	594.307	556.368	629.389	553.662	489.546	618.715	621.483	633.818	628.087	683.316	596.743	614.705	545.904	593.847	609.307	858.755	1056.91	1029.79	888.118	935.944	881.916	794.757	844.257	900.256	851.418	728.373	659.752	740.366	693.671	708.295	1059.81	1004.05	930.038	846.345	989.358	1033.23
1418005_PM_at	BC013509	succinate dehydrogenase complex, subunit B, iron sulfur (Ip)	Sdhb	935.968	855.555	933.108	762.401	914.717	936.842	859.772	909.11	941.757	868.153	863.187	924.017	1069.7	1043.08	930.03	767.621	880.077	879.476	792.065	901.25	908.865	882.884	985.533	1027.81	1012.37	1002.93	1017.73	1033.35	957.62	1057.81	966.606	984.55	1029.69	972.678	1013.57	910.148	841.151	947.25	782.693	935.757	1038.42	994.632	969.177	1044.71	906.269	1032.17
1416807_PM_at	NM_019865	ribosomal protein L36A	Rpl36a	774.249	913.555	943.272	1031.89	997.422	1019.65	1176.86	1221.59	1025.35	1080.87	855.527	1003.86	1054.86	1075.98	916.224	884.473	865.522	995.481	848.087	997.547	891.017	921.156	896.429	1066.59	1002.38	840.883	1018.61	1148.03	903.495	933.341	1181.96	1431.21	1433.73	1264.01	1292.77	1305.31	1155.19	1353.1	1164.29	1118.35	1031.49	1072.12	1206.71	851.743	889.033	1030.97
1416404_PM_s_at	NM_013647	ribosomal protein S16 pseudogene /// ribosomal protein S16	Gm10079 /// Rps16	1262.94	1155.26	1185.98	996.069	1299.36	1461.75	1460.12	1593.43	1559.73	1680.05	1291.27	1509.05	1570.26	1459.76	1190.64	962.751	1162.45	1259.67	1244.32	1076.16	1254.69	1241.99	1027.23	1235.36	1413.41	1058.61	1194.11	1272.72	1079.85	1084.33	1590.53	2273.15	1928.94	1767.83	1686.48	1927.81	1748.19	1883.35	1707.08	1463.82	1300.89	1277.47	1093.83	825.971	987.206	1029.28
1427396_PM_a_at	BC024826	cold shock domain containing E1, RNA binding	Csde1	1059.81	1010.53	910.909	1098.38	1071.24	1085.72	1069.08	1122.28	879.343	1027.97	997.259	922.235	846.352	985.76	879.723	867.046	971.2	1071.24	1079.9	940.653	969.045	965.566	942.913	1054.81	951.239	837.01	1156.03	1271.16	1021.53	1030.04	1075.98	1322.09	1177.73	1116.66	1082.73	1323.04	1159.4	1323.13	1283.98	1118.95	1223.95	1324	1072.49	1102.58	1172.8	1029.07
1422525_PM_at	NM_007507	ATP synthase, H+ transporting, mitochondrial F1F0 complex, subunit e	Atp5k	896.167	948.21	873.878	860.308	988.933	906.957	905.754	886.005	958.212	827.423	707.304	862.513	882.933	920.88	1060.51	885.75	904.801	1038.88	867.049	1121.28	923.142	868.3	1062.37	974.852	908.682	988.658	964.385	1103.46	1045.39	993.173	892.481	853.92	1015.11	916.725	915.778	912.24	792.247	908.778	719.982	875.001	1022.79	867.611	1111.1	957.34	918.66	1027.33
1415928_PM_a_at	AU080586	microtubule-associated protein 1 light chain 3 beta	Map1lc3b	799.648	706.559	795.557	734.623	800.752	759.021	772.532	805.012	710.485	799.575	707.809	700.87	844.792	821.566	611.585	528.885	726.176	805.518	836.462	718.906	723.335	793.121	748.949	747.155	668.367	944.34	1041.25	1169.35	805.787	871.651	800.676	977.198	930.681	814.519	799.536	847.508	945.046	851.977	793.731	710.198	1189.21	1257.24	1140.72	845.219	729.434	1026.77
1450694_PM_at	NM_008020	FK506 binding protein 2	Fkbp2	932.099	932.099	835.155	843.247	771.104	844.952	797.213	830.674	822.108	957.027	943.08	799.094	873.817	750.173	748.939	1169.7	987.159	914.488	965.338	895.278	872.516	926.723	965.11	852.087	880.791	1074.87	1181.37	1110.69	1244.98	1009.62	817.529	833.822	813.688	850.746	894.425	887.237	854.841	872.412	946.051	863.725	1185	1035.47	1058.41	1095.14	1374.82	1026.65
1415734_PM_at	NM_009005	RAB7, member RAS oncogene family	Rab7	878.961	953.61	932.5	878.121	988.857	971.323	980.292	977.933	1104.4	990.103	890.908	988.857	930.645	1020.82	1168.77	1009.33	1119.28	1003.68	961.438	1053.53	963.595	830.733	1131.89	971.503	893.394	970.023	963.924	892.311	997.379	1002.25	1205.78	1093.04	1113.74	1224.69	991.506	1011.38	1008.38	1041.01	894.375	1092.21	905.832	876.344	933.29	984.855	948.74	1025.65
1441937_PM_s_at	AV371921	similar to PTEN induced putative kinase 1 /// PTEN induced putative kinase 1	LOC100047214 /// Pink1	877.7	885.325	818.466	904.612	1289.01	800.678	978.473	1059.47	812.29	1005.74	1163.95	914.803	971.039	1228.5	1173.36	935.284	877.904	957.071	1012.63	885.249	912.606	904.419	1026.35	982.982	835.161	1229.23	1237.12	1278.78	1152.49	1193.31	691.41	867.74	825.151	904.545	814.599	700.233	589.568	630.883	632.953	750.569	933.99	1345.52	1366.47	1202.52	1292.03	1025.53
1428301_PM_at	BM195235	predicted gene, 100041874 /// predicted gene, ENSMUSG00000063277 /// predicted gene, ENSMUSG00000068790 /// predicted gene 10406 /// predicted gene 2897 /// predicted gene 3194 /// predicted gene 3696 /// predicted gene 8108 /// predicted gene 8206 /// hypothetical LOC100036568 /// alpha14-takusan /// hypothetical protein LOC671957	100041874 /// ENSMUSG00000063277 /// ENSMUSG00000068790 /// Gm10406 /// Gm2897 /// Gm3194 /// Gm3696 /// Gm8108 /// Gm8206 /// LOC100036568 /// LOC100041151 /// LOC671957	373.932	366.036	360.849	344.257	340.76	341.926	301.207	347.208	261.264	310.546	373.921	274.332	287.174	316.964	250.091	938.996	651.684	1130.07	944.476	897.542	585.484	346.893	549.057	690.394	331.298	709.726	681.414	693.409	704.441	701.736	416.157	412.813	385.438	372.824	388.582	378.853	386.788	340.663	390.794	311.618	1777.11	1262.66	1626.5	1321.49	1368.37	1023.2
1438723_PM_a_at	BI900577	ribosomal protein S10	Rps10	712.889	1036.89	812.894	875.62	981.887	1014.85	1230.52	1319.31	1217.08	929.156	997.604	1312.91	1069.21	1156.52	1192.84	649.905	906.199	1034.23	881.473	995.753	920.914	875.099	934.041	996.792	922.692	843.91	944.425	882.081	873.763	976.791	1360.93	1552.37	1468.73	1526.81	1302.35	1472.03	1261.27	1361.85	1163.93	1244.5	874.642	974.183	969.855	1361.23	922.835	1023.03
1416415_PM_a_at	AY074806	H2A histone family, member Z	H2afz	1156.57	1072.71	1000.9	1210.08	996.732	1128.38	992.25	1157.67	860.44	1079.65	1274.8	1104.32	1153.92	967.112	935.715	1259.59	1093.41	1164.27	1104.43	968.847	998.02	1069.06	1171.71	997.176	1004.2	1069.53	1067.21	1052.68	994.37	1091.04	1278.29	1309.17	1363.48	1170.99	1232.68	1225.56	1247.08	1258.54	1275.32	1018.58	1143.78	1104.32	1014.42	1021.16	1487.43	1021.59
1436688_PM_x_at	AV150377	ribosomal protein L14	Rpl14	940.468	1103.38	911.162	663.648	1104.18	1070.45	1120.46	1225.67	1138.13	1022.55	1121.52	1343.67	1392.02	1534.11	1325.24	595.967	983.046	1141.96	992.317	1029.86	1034.16	1046.15	1137.43	1083.23	1114.4	961.941	1030.01	1330.24	1029.19	1013.76	1220.03	1748.66	1509.09	1379.62	1174.96	1462.83	1232.33	1368.06	1076.69	1300.47	1051.35	1022.45	1058.45	896.82	792.49	1021.25
1417126_PM_a_at	NM_026517	ribosomal protein L22 like 1	Rpl22l1	814.389	1048.5	911.743	1063.72	1235.19	1006.47	1076.13	1230	933.241	993.796	1266.24	948.687	1073.97	1142.87	1175.82	1158.55	1028.22	1072.55	1063.22	1006.82	968.497	794.625	1265.56	1090.09	887.528	1044.29	1117.79	1196.5	1166.8	1056.74	983.423	1185.47	1079.93	1184.8	906.972	1013.52	1125.3	873.382	728.369	997.591	936.014	1105.11	1164.39	1095.41	1394.75	1017.95
1417366_PM_s_at	AU079514	calmodulin 1	Calm1	1146.76	1304.46	1061.89	1104.92	1418.72	1038.35	1160.98	1193.53	1000.1	1104.72	966.853	1233.08	947.645	1307.72	1184.86	905.032	1235.65	1316.31	1207.87	1286.74	1155.58	1162.42	986.002	1359.22	1045.2	935.423	952.467	1089.86	1101.22	901.941	677.527	828.81	703.256	832.673	798.713	781.403	707.501	728.213	640.588	704.026	975.004	945.732	1169.98	962.734	835.647	1017.44
1426376_PM_at	BI249075	receptor accessory protein 5	Reep5	1066.73	965.062	999.368	1034.37	949.385	853.5	906.647	864.703	875.705	821.748	768.398	978.808	797.708	846.868	839.123	861.078	923.449	985.673	972.019	1058.3	915.162	870.829	773.066	968.593	876.721	955.637	1008.55	1104.47	987.184	991.091	686.927	650.189	725.718	700.75	803.317	762.586	726.815	687.003	658.209	623.612	974.573	1047.03	1007.85	666.218	901.97	1017.41
1436691_PM_x_at	BB166616	peroxiredoxin 1	Prdx1	902.421	914.882	886.074	860.862	945.827	990.866	994.044	1159.12	998.322	1171.15	970.782	902.684	878.748	1028.11	933.883	682.677	767.489	1000.57	839.009	854.534	827.92	896.693	593.681	944.439	868.623	1054.86	1203	1275.45	939.931	1090.84	1343.56	1706.06	1376.98	1574.21	1350.34	1600.4	1439.62	1627.39	1140.36	1295.8	1101.98	1171.59	1136.84	1025.01	826.089	1015.54
1418178_PM_at	BC018383	internexin neuronal intermediate filament protein, alpha	Ina	805.565	893.384	796.075	852.206	722.65	727.745	769.7	707.604	720.088	699.376	719.523	834.951	850.169	825.146	828.598	873.934	904.607	857.391	832.129	875.343	815.461	927.197	978.902	854.312	878.423	1038.42	979.914	1004.56	1057.36	981.6	607.415	529.99	556.795	577.309	691.663	543.96	622.144	567.152	620.822	650.47	1003.91	979.135	1005.24	1069.22	1037.77	1014.25
1460419_PM_a_at	X59274	protein kinase C, beta	Prkcb	2399.59	2407.22	2131.18	2503.38	2449.93	1821.52	2014.11	1901.66	1792.13	1971.46	2473.46	2005.68	1920.47	1946.41	2066.91	1611.27	2252.76	2259.89	2213.77	2345.14	2124.99	2104.99	1810.23	2089.89	1776.29	1018.69	1048.16	1122.69	1094.14	1046.54	763.322	707.574	647.709	862.783	812.509	666.976	750.968	598.59	640.785	686.218	870.069	1015.7	1063.33	924.524	935.299	1013.83
1437478_PM_s_at	AA409309	EF hand domain containing 2	Efhd2	1342.82	1348.8	1423.74	1182.18	1438.86	1230.14	1640.44	1416.74	1673.01	1383.62	1048.48	1483.76	1518.64	1333.97	1525.7	934.138	1297.54	1610.74	1422.33	1586.87	1410.52	1453.08	1526.29	1628.69	1522.35	893.077	963.197	830.688	794.737	892.267	1134.65	1230.14	1286.57	1324.7	1203.64	1297.45	1254.88	1469.41	944.905	1233.54	894.869	1063.64	1107.42	711.031	769.971	1013.23
1455176_PM_a_at	BF457392	synaptotagmin XI	Syt11	944.195	854.508	895.586	871.362	992.115	753.225	815.178	767.095	743.28	823.039	800.181	741.264	953.997	899.546	770.459	757.685	851.192	787.181	893.611	855.761	855.677	925.654	882.882	887.769	744.311	1006.81	1119.7	1255.96	991.957	1119.46	655.006	759.835	693.202	765.495	768.371	834.267	821.349	711.756	762.547	725.339	1176.91	1168.61	1173.5	824.942	854.744	1011.98
1415966_PM_a_at	NM_133666	NADH dehydrogenase (ubiquinone) flavoprotein 1	Ndufv1	518.265	665.101	605.752	725.79	662.49	557.076	785.334	606.013	748.436	629.111	499.927	616.798	596.547	814.64	787.567	856.31	693.913	712.432	568.646	747.062	622.228	555.273	838.549	846.223	616.124	793.393	748.413	637.168	692.266	836.94	561.783	468.218	756.314	645.293	609.256	669.894	550.504	704.219	452.361	680.743	781.36	743.285	1116.39	1125.61	760.809	1011.87
1441899_PM_x_at	BB335613	brevican	Bcan	644.152	716.477	628.713	748.882	803.239	389.808	460.687	414.035	580.413	443.382	363.472	554.893	617.585	636.389	562.422	644.152	723.022	688.478	680.995	761.548	769.146	531.968	710.835	800.505	517.846	931.262	812.072	947.963	921.143	967.822	287.296	443.451	390.514	488.031	455.629	212.362	208.543	233.955	171.286	190.007	916.793	757.05	1198.82	880.827	824.001	1010.54
1421889_PM_a_at	M97216	amyloid beta (A4) precursor-like protein 2	Aplp2	765.003	652.607	682.857	669.976	681.531	692.805	661.234	637.012	639.996	601.009	521.765	571.913	688.958	370.268	610.85	649.973	758.63	770.157	810.701	737.406	682.857	603.617	713.963	667.659	629.751	864.318	882.427	862.613	894.384	876.396	631.796	520.407	541.774	652.608	632.273	529.038	396.347	459.193	484.092	513.687	815.043	926.148	927.86	904.496	968.847	1010.45
1447807_PM_s_at	AV336001	pleckstrin homology domain containing, family H (with MyTH4 domain) member 1	Plekhh1	273.596	263.507	295.263	370.549	332.639	219.431	195.464	169.181	184.652	204.81	172.681	191.513	249.938	227.302	231.209	282.669	257.342	308.207	296.602	295.429	256.476	297.122	295.531	260.963	206.298	859.329	852.018	984.83	991.006	1039.65	423.031	443.918	431.475	471.455	505.249	462.119	411.835	422.934	438.805	493.939	896.03	804.742	883.892	960.277	750.689	1009.9
1448589_PM_at	BC025155	NADH dehydrogenase (ubiquinone) 1 beta subcomplex, 5	Ndufb5	762.449	652.582	896.268	646.059	1037.18	723.102	770.817	882.501	764.876	1018.99	569.892	647.446	807.305	821.357	551.852	412.419	681.88	782.171	673.094	774.979	746.139	730.711	668.525	873.023	799.078	915.976	1099.85	1299.12	738.972	967.884	613.283	909.819	939.159	664.253	689.394	909	631.528	930.015	704.878	678.165	1087.54	1180.8	1395.9	665.794	801.061	1008.87
1424442_PM_a_at	BC017130	praja 2, RING-H2 motif containing	Pja2	1043.44	1052.76	1122.9	913.55	998.828	862.774	1050.4	932.974	885.352	738.676	926.318	1097.88	992.291	833.75	1081.91	803.619	1011.14	1070.38	973.627	1067	1001.1	1199.2	1046.36	1031.04	1028.51	1028.78	943.15	915.885	911.354	879.104	606.327	551.567	569.376	695.241	703.904	565.678	594.158	542.59	628.447	529.601	1037.28	988.1	1021	916.304	845.593	1008.42
1436974_PM_at	AV327597	transmembrane protein 88B	Tmem88b	288.71	314.154	312.578	341.091	319.976	259.235	234.462	240.051	296.262	284.135	252.052	245.524	318.78	255.742	271.97	238.941	300.329	311.405	296.943	304.002	239.868	224.787	248.609	242.592	257.081	1132.64	1074.54	1108.43	998.372	1113.21	618.526	591.632	587.816	681.803	722.534	720.071	724.279	753.24	823.852	853.566	927.063	962.704	904.412	1113.32	701.214	1008.12
1452363_PM_a_at	AA245637	ATPase, Ca++ transporting, cardiac muscle, slow twitch 2	Atp2a2	1156.21	1345.89	1187.11	1306.41	1407.6	1112.36	1100.87	1092.61	1085.92	1022.88	1016.6	1061.09	877.134	1106.96	1111.88	1224.57	1335.52	1362.12	1208.96	1308.02	1286.16	1061.36	1207.88	1262.74	1172.31	1009.98	893.337	889.242	1040.48	972.053	595.416	537.151	484.46	644.233	609.993	536.808	564.735	537.641	435.712	592.857	855.528	871.477	998.158	939.947	1079.88	1006.42
1456531_PM_x_at	BB458578	PRP19/PSO4 pre-mRNA processing factor 19 homolog (S. cerevisiae)	Prpf19	848.238	839.616	835.696	824.143	921.478	732.952	779.776	822.918	779.727	673.533	753.682	908.252	846.519	870.563	830.663	616.022	852.537	976.522	838.883	877.217	816.331	824.045	917.034	842.19	786.281	953.922	1028.62	1121.04	943.662	1009.96	705.324	887.633	828.02	912.588	892.953	793.277	840.75	694.255	654.19	775.744	1024.42	1045.1	1158.38	697.578	899.56	1004.68
1452058_PM_a_at	BI150320	ring finger protein 11	Rnf11	1232.43	1335.36	1316.02	1308.09	1218.48	1167.88	1230.65	1149.04	1138.4	1004.35	965.223	1233.43	1445.43	1068.04	1240.21	1133.08	1310.68	1261.43	1170.16	1233.35	1358.12	1208.73	1387.65	1349.45	1316.6	1051.71	994.272	953.724	855.782	1002.42	758.859	723.795	892.827	852.095	808.524	784.292	743.073	857.294	664.564	797.956	1116.86	1012.34	981.721	987.673	775.764	1004.56
1422449_PM_s_at	NM_011992	reticulocalbin 2	Rcn2	524.719	480.98	599.427	528.163	789.484	568.559	560.124	568.298	508.036	649.018	499.83	421.961	672.043	591.052	552.964	407.278	558.532	599.192	528.393	641.222	649.042	582.703	706.716	716.327	569.385	945.113	1029.84	1174.66	881.298	849.17	647.45	776.97	708.043	771.275	727.75	656.471	549.618	631.547	584.881	625.525	938.375	993.988	1066.49	707.129	891.381	1003.48
1416278_PM_a_at	NM_138597	ATP synthase, H+ transporting, mitochondrial F1 complex, O subunit /// similar to ATP synthase, H+ transporting, mitochondrial F1 complex, O subunit	Atp5o /// LOC100047429	936.865	967.545	958.25	882.353	1035.26	796.24	886.666	995.09	807.649	950.61	809.929	810.451	795.05	854.072	784.799	901.591	877.709	953.61	881.156	884.855	917.321	828.56	833.003	915.619	832.751	1057.71	1097.38	1141.72	1064.82	985.381	709.621	810.417	827.983	806.201	852.332	930.058	848.307	851.994	761.24	890.763	1050.88	1102.62	1216.73	923.494	1123.17	1002.28
1434369_PM_a_at	AV016515	crystallin, alpha B	Cryab	362.3	346.826	386.073	420.03	511.033	486.428	435.251	510.295	482.959	524.422	417.465	410.909	465.86	461.576	374.51	276.625	379.267	479.629	465.163	397.815	391.467	454.147	310.533	391.045	462.913	866.526	1019.76	1313.15	909.348	923.022	846.275	1090.28	951.08	1053.75	917.074	952.941	844.502	823.467	773.788	683.197	1123.84	1068.2	976.464	735.354	759.424	999.517
1423210_PM_a_at	AK004120	NOP10 ribonucleoprotein homolog (yeast)	Nop10	953.842	793.543	944.95	976.653	1033.63	836.956	861.37	906.21	784.263	927.045	871.769	733.279	772.662	809.071	850.359	828.111	828.075	831.69	895.297	971.302	886.515	949.863	849.025	888.804	970.839	928.913	1092.84	1275.58	1092.26	1098.31	909.371	1063.43	946.561	848.506	1065.53	979.15	898.364	981.941	979.014	932.432	1138.86	1183.81	1023.49	1057.31	1041.9	998.623
1451035_PM_a_at	BG296124	aldo-keto reductase family 1, member A4 (aldehyde reductase)	Akr1a4	1050.93	937.454	965.147	950.802	1045.93	1024.24	993.984	1255.19	1045.07	1054.79	1047.67	1061.56	1018.23	1030.41	1163.53	804.297	837.466	1040.1	950.027	895.353	934.268	1039.4	841.643	1013.67	958.578	897.759	1045.93	991.766	1048.86	1053.9	1193.73	1578.86	1527.01	1407.21	1231.01	1431.59	1279.89	1398.7	1216.75	1190.77	1123.55	992.967	969.59	985.928	958.698	998.121
1423907_PM_a_at	BC021616	NADH dehydrogenase (ubiquinone) Fe-S protein 8	Ndufs8	843.857	954.258	796.581	841.997	774.256	795.355	866.195	792.631	815.486	844.362	883.303	847.272	758.942	778.483	871.585	1063.98	898.624	939.599	867.609	841.32	812.367	871.864	970.41	802.578	763.636	1094.83	1122.76	983.97	1088.96	1213.15	775.764	741.734	867.609	816.625	867.609	807.433	779.405	735.1	806.59	848.528	1129.54	1059.37	1120.52	1329.76	1155.28	996.155
1451200_PM_at	BQ175246	kinesin family member 1B	Kif1b	984.956	880.8	885.11	820.401	817.402	754.72	847.584	751.152	758.704	756.259	874.754	773.306	767.516	774.395	790.481	798.165	930.221	1012.52	929.999	884.963	843.643	894.629	870.592	850.998	880.538	1056.88	1112.42	1220.19	1068.68	1040.3	715.37	655.231	571.534	729.96	716.216	612.913	603.611	606.133	631.216	653.001	1088.55	1129.45	1133.15	961.257	1239.2	995.249
1435404_PM_at	BB023743	dispatched homolog 2 (Drosophila)	Disp2	655.217	618.45	681.327	658.531	737.398	677.02	660.986	644.456	621.696	656.747	687.528	642.537	664.197	701.638	626.619	552.921	607.246	669.04	673.055	599.966	607.017	683.629	709.13	708.12	643.529	1028.74	1278.92	1177.09	979.942	1034.53	676.848	844.016	656.662	740.483	749.374	715.791	716.038	688.748	739.59	650.884	1151.22	1151.73	1006.23	1048.81	952.886	994.982
1439413_PM_x_at	AV094989	mortality factor 4 like 2	Morf4l2	1389.93	1346.17	1414.69	1333.71	1475.64	1321.94	1248.13	1290.89	1291.84	1367.09	1375.4	1116.64	1282.6	1364.22	1197.48	1335.37	1458.41	1461.5	1388.08	1421.36	1378.87	1416.32	1143.01	1452.12	1398.78	1165.93	1248.41	1272.02	967.978	1101.25	1157.93	1172.59	1196.2	1111.28	1201.72	1280.34	1214.15	1274.38	1152.6	1126.81	1232.51	1267.33	1297.11	798.829	1083.19	994.141
1448736_PM_a_at	NM_013556	hypoxanthine guanine phosphoribosyl transferase	Hprt	948.75	996.793	869.581	904.259	877.06	882.504	839.67	852.696	821.555	859.251	976.357	894.894	744.379	744.055	959.335	813.556	986.436	972.036	884.971	885.162	823.535	885.352	923.6	858.668	902.791	956.321	935.908	945.84	1117.83	996.699	900.793	863.939	834.066	922.247	952.978	799.978	882.228	758.586	767.95	874.867	975.321	973.444	1044.36	976.149	1057.43	994.09
1423172_PM_at	BB147418	N-ethylmaleimide sensitive fusion protein attachment protein beta	Napb	1216.02	1208.51	1135.3	1033.97	959.985	955.567	941.246	1087.25	958.771	938.928	1003.79	1070.77	973.842	1062.49	1160	933.272	1220.32	1230.3	1150.35	1115.7	1182.16	1310.85	902.082	1200.41	1063.39	1020.95	885.258	917.414	899.039	1020.8	613.789	557.844	596.014	710.926	700.831	590.643	542.482	597.177	484.837	566.211	1106.62	900.768	996.319	975.063	939.921	993.056
1450908_PM_at	BB406487	eukaryotic translation initiation factor 4E	Eif4e	946.675	851.009	940.029	968.639	881.331	893.361	778.938	843.927	807.314	830.308	810.772	745.097	738.425	621.365	838.708	749.777	900.307	861.214	936.044	901.264	893.471	940.322	682.099	862.095	891.553	978.471	971.458	972.744	964.889	924.72	884.641	782.992	878.836	890.155	943.737	901.999	872.902	886.308	891.563	954.308	988.505	925.409	1045.03	952.394	789.411	992.642
1428263_PM_a_at	AK019181	transcription elongation factor B (SIII), polypeptide 2	Tceb2	1107.28	1034.72	1212.38	916.813	1373.69	1054.59	1128.19	1334.68	1136.57	1312.62	1055.28	953.586	1288.12	1095.25	879.241	915.607	1072.72	885.483	1113.97	1156.83	1174.04	1068.53	1195.11	1278.29	1143.87	943.164	1116.67	1273.09	981.945	860.21	965.867	876.6	1040.19	1006.61	975.944	1068.53	993.629	1194.82	966.342	1013.89	1207.86	1191.79	1061.92	996.356	999.933	991.383
1448483_PM_a_at	NM_026612	NADH dehydrogenase (ubiquinone) 1 beta subcomplex, 2	Ndufb2	813.51	815.252	813.135	852.881	802.869	703.022	769.8	757.234	792.553	727.222	656.099	735.985	823.211	770.995	933.712	807.777	871.136	814.525	869.736	892.918	728.68	718.203	982.895	774.308	775.983	1060.01	948.559	976.606	1194.46	1026.52	741.709	759.767	797.02	867.997	828.666	750.077	825.7	714.56	640.484	874.089	942.999	848.774	1026.8	574.795	1010.46	990.527
1455021_PM_at	BE688087	gamma-aminobutyric acid (GABA) B receptor, 1	Gabbr1	1253.66	1421.32	1276.22	1444.28	1399.42	1200.32	1234.19	1132.34	1307.17	1299.94	1080.78	1389.67	1302.86	1243.62	1216.3	1723.84	1461.71	1570.18	1360.26	1513.63	1411.67	1309.45	1580.8	1390.98	1374.97	991.06	1012.91	1039.15	1011.1	1009.56	665.761	648.92	618.534	719.713	716.074	581.225	571.004	556.117	551.65	600.059	913.951	986.737	918.75	1096.36	1035.29	990.471
1433504_PM_at	AW547988	brain glycogen phosphorylase	Pygb	503.173	544.025	532.516	464.839	484.675	529.253	526.5	497.459	535.678	616.056	532.241	552.295	580.098	552.648	555.723	478.638	561.83	537.77	508.118	552.006	545.288	545.135	634.742	468.659	535.809	1039.61	1046.42	1014.57	954.155	1020.26	689.688	642.345	644.299	736.456	718.239	627.325	659.46	627.134	590.97	649.822	989.233	957.826	1003.86	889.828	950.818	989.247
1423734_PM_at	BC003828	RAS-related C3 botulinum substrate 1	Rac1	883.386	749.48	785.513	753.517	731.893	913.006	831.375	813.86	899.237	895.173	661.218	717.145	777.078	503.21	886.651	872.147	857.389	724.038	780.085	842.246	762.235	801.172	816.14	696.501	740.132	987.968	1054.88	920.869	931.431	1026.93	1161.21	980.857	1201.53	1182.49	1153.94	1139.96	986.497	1166.67	1096.19	1204.75	1040.29	927.83	948.246	1076.14	834.622	988.762
1451096_PM_at	BC016097	NADH dehydrogenase (ubiquinone) Fe-S protein 2	Ndufs2	1032.39	878.683	960.763	864.6	938.975	906.939	866.234	921.954	889.439	992.667	1039.26	876.983	992.546	896.266	759.87	866.709	895.277	910.123	923.323	867.88	916.091	956.296	884.548	859.449	883.29	1019.84	1079.42	1056.69	976.065	1034.21	852.13	903.905	784.572	769.177	857.198	926.74	887.801	750.701	915.076	726.994	1133.93	1122.5	1019.55	786.392	1311.05	988.465
1417606_PM_a_at	NM_007591	calreticulin	Calr	1062.46	1228.44	1181.04	1242.76	953.082	1363.23	1203.49	1220.63	1315.63	1383.11	1158.32	1279.59	1290.56	1257.86	1299.87	1354.59	1410.91	1290.11	1236.48	1425.2	1166.57	1181.64	1377.47	1112.82	1514.79	1091.73	1060.79	895.889	947.564	1156.28	1714.9	1297.55	1521.37	1376.14	1524.49	1571.67	1785.88	1635.7	1614.44	1789.44	1272.55	1124.91	1110.63	1050.02	888.507	988.372
1450818_PM_a_at	NM_023202	NADH dehydrogenase (ubiquinone) 1 alpha subcomplex, 7 (B14.5a)	Ndufa7	983.314	971.048	904.992	957.905	862.824	956.739	897.791	894.611	940.6	904.947	982.993	954.477	920.522	812.486	858.359	903.975	916.367	1005.06	934.184	984.536	936.296	945.08	904.449	955.506	947.252	910.309	961.012	954.266	1035.58	952.152	920.383	897.336	957.869	922.113	973.182	859.327	949.601	905.848	841.909	979.298	1067.09	896.451	859.335	1013.05	1053.08	988.058
1417480_PM_at	NM_023605	f-box protein 9	Fbxo9	624.5	618.977	601.713	631.24	623.61	582.788	507.495	509.908	511.741	526.235	526.54	483.456	473.648	507.951	590.753	455.679	656.239	641.47	625.321	676.631	594.801	647.704	562.43	569.571	582.545	822.289	933.066	1000.3	843.168	893.263	414.131	429.765	429.664	475.653	466.378	352.828	413.856	375.191	392.414	543.473	904.904	968.853	974.057	637.962	884.738	987.61
1435028_PM_at	BB795506	WD repeat domain 7	Wdr7	1027.17	1063.85	1011.67	821.198	930.279	847.524	973.553	887.233	920.532	901.076	1096.61	1010.3	1053.81	1020.07	1042.64	973.661	1069.56	1115.38	974.138	1073.27	1029.1	1143.66	1236.89	995.499	926.497	1185.5	1035.9	1032.07	1163.58	1152.61	775.007	698.471	658.059	799.402	760.194	703.467	727.167	659.156	727.488	751.868	1175.31	1039.81	1088.62	1089.37	1171.28	987.598
1416547_PM_at	NM_025597	NADH dehydrogenase (ubiquinone) 1 beta subcomplex 3	Ndufb3	693.829	760.845	709.531	713.048	736.778	700.507	631.687	641.625	630.508	622.787	663.786	565.342	590.392	643.709	677.079	564.698	777.364	764.326	754.412	828.434	762.841	638.914	432.91	729.809	708.299	922.443	848.849	1041.42	903.785	963.855	691.888	716.271	747.082	809.065	738.449	705.261	608.917	717.436	514.089	590.615	707.365	910.606	928.04	622.109	785.038	987.128
1423078_PM_a_at	AK005441	sterol-C4-methyl oxidase-like	Sc4mol	543.833	450.915	470.357	544.723	524.881	315.419	425.897	391.629	332.37	386.885	418.19	346.783	287.972	351.628	409.807	356.724	395.118	362.798	411.091	415.935	421.349	447.044	381.348	448.001	472.659	1132.32	1013.14	1156.03	1025.73	1336.68	334.866	330.632	339.62	338.326	373.011	486.051	523.895	398.824	361.589	884.218	921.785	920.993	931.692	777.016	964.05	986.669
1418427_PM_at	BI328541	kinesin family member 5B	Kif5b	643.53	615.151	584.945	639.603	598.889	628.379	559.534	586.177	556.067	507.856	638.775	609.063	467.965	428.928	621.27	651.473	683.5	695.013	668.953	675.798	642.82	630.214	474.579	603.667	658.904	930.421	988.433	1174.92	956.684	956.041	714.957	702.36	602.512	707.416	762.252	676.586	700.197	708.753	690.766	782.138	1129.28	1076.86	1008.61	925.937	1048.77	986.147
1434053_PM_x_at	AV216686	ATP synthase, H+ transporting, mitochondrial F1F0 complex, subunit e	Atp5k	961.544	996.759	953.848	800.573	1015.12	955.73	980.309	1005.31	860.937	835.423	807.661	1083.77	964.178	1085.13	1097.75	594.315	854.708	1107.1	1033.97	858.753	981.06	976.127	962.346	1060.59	895.361	1022.89	1124.75	1229.13	916.119	1009.45	934.596	743.894	962.091	962.091	824.84	913.203	948.07	961.047	757.241	801.512	1013.73	1027.65	1041.65	633.622	786.324	984.087
1416937_PM_at	BC024621	gamma-aminobutyric acid receptor associated protein	Gabarap	912.81	768.031	873.676	808.337	907.362	1070.98	969.86	1102.87	1145.33	1285.87	871.365	990.267	1149.65	1008.24	831.001	563.749	830.672	817.832	907.267	731.945	941.089	868.302	800.91	986.902	994.018	901.239	1042.88	1176.8	740.364	1024.14	1369.55	1558.22	1463.8	1365.66	1395.37	1713.22	1434.69	1541.92	1481.08	1202.06	1074.59	974.479	891.971	640.186	688.394	983.528
1421062_PM_s_at	NM_016760	clathrin, light polypeptide (Lca)	Clta	994.45	923.748	967.518	967.423	1002.14	987.124	914.534	1092.41	1023.28	1017.13	1035.53	956.391	1041.78	1037.84	1093.28	820.617	974.42	963.288	1009.69	858.798	937.762	963.065	1040.32	916.109	950.318	974.641	935.511	947.344	1011.28	965.929	1080.72	1102.56	1121.67	1047.08	1084.07	1196.67	1108.12	1019.09	973.098	1023.35	1051.99	1074.75	1091.35	705.93	1092.55	983.405
1424110_PM_a_at	BC005629	similar to Nucleoside diphosphate kinase A (NDK A) (NDP kinase A) (Tumor metastatic process-associated protein) (Metastasis inhibition factor NM23) (NDPK-A) (nm23-M1) /// non-metastatic cells 1, protein (NM23A) expressed in	LOC100046344 /// Nme1	1075.7	1066.44	914.883	952.073	962.131	917.371	900.755	917.874	851.316	941.212	1112.39	856.953	827.443	801.204	823.727	609.437	988.259	990.88	989.531	780.919	948.09	937.53	950.698	926.396	889.928	1019.58	1032.95	1069.29	1130.91	925.872	901.48	920.332	881.299	927	922.081	920.638	1002.73	893.972	902.237	1009.41	919.57	974.208	993.247	695.023	1059.32	982.713
1436578_PM_at	AV328226	ermin, ERM-like protein	Ermn	221.627	186.41	197.783	238.782	212.169	290.231	246.747	229.016	222.052	282.697	226.453	176.363	123.357	176.539	301.565	176.682	168.625	222.837	180.55	232.969	174.247	189.965	172.992	192.583	224.545	1106.19	1032.06	1012.46	971.982	950.422	770.677	667.189	729.723	920.775	837.084	735.643	722.888	681.359	804.929	989.814	997.204	887.92	865.533	728.069	788.581	982.223
1448203_PM_at	NM_013795	ATP synthase, H+ transporting, mitochondrial F0 complex, subunit g /// ATP synthase, H+ transporting, mitochondrial FO complex, subunit G2, pseudogene /// predicted gene 10221	Atp5l /// Atp5l2 /// Gm10221	876.436	899.354	1073.82	904.616	1260.73	1069.1	992.037	1076.41	982.559	1069.46	791.364	1068.21	1102.77	1108.33	988.437	654.389	838.751	981.948	986.751	1069.41	1037.17	867.397	985.935	1108.32	989.179	959.594	1252.8	1304.43	824.103	891.666	739.78	1052.96	985.935	922.511	898.716	1089.3	872.29	1004.99	969.979	824.237	1251.28	1232.44	1273.23	794.028	790.925	981.739
1449003_PM_a_at	NM_016800	vesicle transport through interaction with t-SNAREs 1B homolog	Vti1b	1223.34	1250.72	1204.76	1328.33	1368.58	1096.81	1142.87	1086.03	1060.77	1089.8	1223.09	1159.88	1199.35	1105.93	1172.34	1013.88	1201.51	1247.57	1066.45	1163.51	1093.44	1180.91	1156.46	1028.64	1079.65	1095	1131.47	1121.61	1063.49	1029.71	866.553	884.297	961.245	886.293	909.603	901.774	866.198	839.509	945.58	929.348	1067.11	1015.84	1065.69	978.688	1022.02	981.572
1426775_PM_s_at	BM115445	secretory carrier membrane protein 1	Scamp1	753.971	1057.28	880.344	925.38	997.73	662.206	793.334	778.699	797.52	698.071	751.706	782.039	650.373	839.918	993.704	717.601	929.028	847.478	869.645	926.084	966.599	702.004	800.057	975.188	783.961	931.843	929.966	854.555	1057.9	980.748	613.098	537.487	632.198	739.053	683.81	581.644	504.585	573.967	419.449	620.94	787.657	819.542	993.696	833.745	804.451	981.335
1428379_PM_at	BQ180367	solute carrier family 17 (sodium-dependent inorganic phosphate cotransporter), member 6	Slc17a6	424.137	413.739	462.769	485.482	456.414	571.61	435.406	365.285	427.915	448.647	526.36	449.919	427.71	456.905	495.113	421.715	545.231	519.719	536.765	503.68	430.702	577.488	586.278	495.727	507.596	944.991	1004.6	930.498	963.417	894.948	643.947	681.282	591.022	678.66	695.787	592.181	622.566	547.439	612.422	616.966	960.286	1052.22	1091.5	837.561	1115.28	980.16
1454627_PM_a_at	AV110871	predicted gene 12447 /// predicted gene 12704 /// predicted gene 13841 /// predicted gene 5561 /// predicted gene 6344 /// predicted gene 8088 /// similar to ribosomal protein /// ribosomal protein L29	Gm12447 /// Gm12704 /// Gm13841 /// Gm5561 /// Gm6344 /// Gm8088 /// LOC100044494 /// Rpl29	1624.05	1380.99	1614.18	1142.14	1614.57	1756.16	1717.89	1852.32	1949.94	2148.77	1921.15	1333.43	1830.84	1952.1	1531.73	1229.51	1430.33	1259	1448.11	1466.68	1674.67	1687.68	1254.57	1692.7	1742.44	928.755	1219.64	1315.78	849.7	999.739	1794.69	2136.14	2177.35	1844.68	1803.38	2048.98	1908.93	2096.5	2287.5	1823.94	1277.35	1231.16	1160.62	715.603	842.193	980.045
1416090_PM_at	AK011810	similar to pyruvate dehydrogenase (lipoamide) beta /// pyruvate dehydrogenase (lipoamide) beta	LOC100044400 /// Pdhb	1088.45	930.209	1004.43	972.675	1119.62	991.717	902.549	872.78	840.288	936.518	890.598	759.37	987.916	996.092	800.335	780.526	828.057	794.388	1006.98	894.766	857.703	1007.59	963.504	870.971	903.091	1093.01	1209.63	1395.9	1181.71	1126.14	758.191	799.728	827.204	787.022	751.985	822.349	727.038	714.357	878.565	744.882	1043.36	1061.75	889.213	910.025	1006.38	979.298
1416112_PM_at	NM_007750	cytochrome c oxidase, subunit VIIIa	Cox8a	1241.25	1233.84	1255.82	1243.39	1116.8	1069.34	1011.55	1009.54	1097.9	1105.65	1210.28	1090.75	1093.87	1014.03	1158.49	1125.31	1245.69	1131.12	1199.06	1356.64	1263.76	1271.33	956.085	1226.45	1197.84	967.522	870.917	953.955	950.54	927.335	805.395	751.923	801.834	790.088	880.746	784.908	793.749	722.187	889.418	815.929	995.263	923.517	804.366	956.932	1027.13	978.973
1449123_PM_at	NM_008407	inter-alpha trypsin inhibitor, heavy chain 3	Itih3	235.483	226.677	249.657	280.528	249.11	496.227	417.944	337.557	425.686	386.556	391.432	402.572	393.558	547.796	587.488	457.795	348.261	273.55	307.628	257.094	217.03	306.337	483.888	322.181	426.643	1021.87	959.595	899.246	1097.1	1044.93	331.125	336.938	291.379	399.95	330.6	157.308	275.229	170.01	190.055	423.619	915.234	913.884	890.151	1032.86	965.489	977.043
1450054_PM_at	BF140063	adducin 1 (alpha)	Add1	1280.58	1189.45	1331.2	1234.55	1101.97	931.882	957.751	1066.08	1076.14	1032.91	984.334	983.358	1142.63	988.222	892.162	1012.76	1044.53	937.358	1147.25	1013.53	1139.77	1117.48	1054.82	1144.47	1102.61	902.328	992.09	947.564	902.498	1009.91	673.913	752.855	728.947	720.84	811.232	763.094	779.052	718.043	789.36	674.269	1114.01	1085.85	985.142	740.821	854.276	974.937
1454811_PM_a_at	AV026664	serine incorporator 1	Serinc1	1042.64	1035.73	1022.62	1157.63	1052.36	917.371	952.842	984.427	714.073	1015.35	1122.06	850.167	673.305	725.81	885.28	829.201	1100.4	1093.93	1064.57	1046.31	906.273	1117.24	737.779	1011.77	829.992	1012.61	1243.75	1146.35	1086.23	1070.18	722.091	663.947	673.943	746.732	762.956	626.747	590.351	532.999	782.943	628.416	1104.76	1139.36	1149.63	1170.14	1142.74	974.061
1460637_PM_s_at	NM_020031	prefoldin 5	Pfdn5	854.835	1037.97	897.317	797.784	997.504	983.223	1159.13	1174.6	1137.59	1112.69	1157.29	1166.61	1033.98	1173.17	1182.32	757.726	971.316	1111.9	982.959	1066.8	936.721	874.661	1260.84	1125.85	993.542	952.708	941.774	970.393	966.322	900.849	1020.99	1102.9	1199.66	1238.84	1091.02	970.8	1101.28	955.343	860.604	934.642	924.468	970.031	1090.44	1103.52	1065.7	974.026
[truncated: 44,156 more rows]
[truncated: 59 more columns]

## Sheet: Sig-all
Supplementary Data 1 Differential Gene Expression induced by MOG-reactive Th1 versus Th17 cells in the spinal cords of EAE mice.
[truncated: 8,723 more rows]
[truncated: 39 more columns]

[truncated: 1 more sheets: summary]
